# Supplementary material for: Comprehensive structure-function characterization of DNMT3B and DNMT3A reveals distinctive de novo DNA methylation mechanisms
Source: Nat Commun. 2020 Jul 3;11:3355. doi: 10.1038/s41467-020-17109-4 (PMC7335073; doi:10.1038/s41467-020-17109-4)
Supplement: Supplementary file 4 — Supplementary Data 1 [file 41467_2020_17109_MOESM4_ESM.xlsx]

## Sheet: Activity data
Relative activities of DNMT3A and DNMT3B in NNNCGNNN sequences as determined in the deep enzymology experiments. Fields with yellow shading had zero methylation and a number has been entered reflecting the limits of detection. The actvitiy ratio is indicated as well.
	DNMT3A			DNMT3B			Activity ratio
	rel. activity			rel. activity			DNMT3B / DNMT3A
AAA CG AAA	0.558511		AAA CG AAA	1.58376		AAA CG AAA	2.83568
AAA CG AAC	0.818015		AAA CG AAC	1.63926		AAA CG AAC	2.00395
AAA CG AAG	0.236769		AAA CG AAG	1.17601		AAA CG AAG	4.96692
AAA CG AAT	0.506494		AAA CG AAT	1.45895		AAA CG AAT	2.88049
AAA CG ACA	0.764588		AAA CG ACA	1.44604		AAA CG ACA	1.89127
AAA CG ACC	0.697674		AAA CG ACC	1.48336		AAA CG ACC	2.12615
AAA CG ACG	0.45584		AAA CG ACG	1.4219		AAA CG ACG	3.1193
AAA CG ACT	0.674487		AAA CG ACT	1.49045		AAA CG ACT	2.20975
AAA CG AGA	0.430769		AAA CG AGA	1.89689		AAA CG AGA	4.40349
AAA CG AGC	0.958702		AAA CG AGC	1.7102		AAA CG AGC	1.78387
AAA CG AGG	0.26699		AAA CG AGG	1.63217		AAA CG AGG	6.1132
AAA CG AGT	0.643939		AAA CG AGT	1.79045		AAA CG AGT	2.78046
AAA CG ATA	0.538117		AAA CG ATA	1.8097		AAA CG ATA	3.36303
AAA CG ATC	0.828947		AAA CG ATC	1.88581		AAA CG ATC	2.27494
AAA CG ATG	0.23511		AAA CG ATG	1.34851		AAA CG ATG	5.73568
AAA CG ATT	0.361842		AAA CG ATT	1.72891		AAA CG ATT	4.77807
AAA CG CAA	0.621415		AAA CG CAA	0.870488		AAA CG CAA	1.40082
AAA CG CAC	1.03376		AAA CG CAC	1.12554		AAA CG CAC	1.08879
AAA CG CAG	0.290323		AAA CG CAG	0.838077		AAA CG CAG	2.88671
AAA CG CAT	0.685786		AAA CG CAT	0.996534		AAA CG CAT	1.45313
AAA CG CCA	1.1488		AAA CG CCA	1.39509		AAA CG CCA	1.21439
AAA CG CCC	1.2982		AAA CG CCC	1.42196		AAA CG CCC	1.09533
AAA CG CCG	1.05263		AAA CG CCG	1.32576		AAA CG CCG	1.25947
AAA CG CCT	1.45105		AAA CG CCT	1.48614		AAA CG CCT	1.02418
AAA CG CGA	0.521845		AAA CG CGA	0.808913		AAA CG CGA	1.5501
AAA CG CGC	0.782493		AAA CG CGC	1.45871		AAA CG CGC	1.86418
AAA CG CGG	0.328947		AAA CG CGG	1.24459		AAA CG CGG	3.78355
AAA CG CGT	0.522388		AAA CG CGT	1.1918		AAA CG CGT	2.28144
AAA CG CTA	0.745614		AAA CG CTA	1.17188		AAA CG CTA	1.57169
AAA CG CTC	1.44068		AAA CG CTC	1.52865		AAA CG CTC	1.06106
AAA CG CTG	0.861423		AAA CG CTG	1.06383		AAA CG CTG	1.23497
AAA CG CTT	1.19919		AAA CG CTT	1.17089		AAA CG CTT	0.9764
AAA CG GAA	0.803109		AAA CG GAA	1.1528		AAA CG GAA	1.43543
AAA CG GAC	0.890957		AAA CG GAC	1.27079		AAA CG GAC	1.42632
AAA CG GAG	0.162162		AAA CG GAG	0.827526		AAA CG GAG	5.10308
AAA CG GAT	0.44964		AAA CG GAT	0.918964		AAA CG GAT	2.04378
AAA CG GCA	0.714286		AAA CG GCA	1.90903		AAA CG GCA	2.67264
AAA CG GCC	1		AAA CG GCC	1.75713		AAA CG GCC	1.75713
AAA CG GCG	0.479452		AAA CG GCG	1.68292		AAA CG GCG	3.51008
AAA CG GCT	0.837321		AAA CG GCT	1.82208		AAA CG GCT	2.17608
AAA CG GGA	0.589623		AAA CG GGA	1.63994		AAA CG GGA	2.78134
AAA CG GGC	0.97619		AAA CG GGC	1.53447		AAA CG GGC	1.57189
AAA CG GGG	0.412844		AAA CG GGG	1.5625		AAA CG GGG	3.78472
AAA CG GGT	0.600962		AAA CG GGT	1.44558		AAA CG GGT	2.40544
AAA CG GTA	0.536332		AAA CG GTA	1.52068		AAA CG GTA	2.83533
AAA CG GTC	0.700935		AAA CG GTC	1.7828		AAA CG GTC	2.54347
AAA CG GTG	0.47619		AAA CG GTG	1.10035		AAA CG GTG	2.31074
AAA CG GTT	0.307692		AAA CG GTT	1.58602		AAA CG GTT	5.15457
AAA CG TAA	0.891304		AAA CG TAA	0.775499		AAA CG TAA	0.870073
AAA CG TAC	0.552764		AAA CG TAC	1.14393		AAA CG TAC	2.06947
AAA CG TAG	0.536332		AAA CG TAG	0.869305		AAA CG TAG	1.62083
AAA CG TAT	0.467742		AAA CG TAT	0.955657		AAA CG TAT	2.04313
AAA CG TCA	1.14162		AAA CG TCA	0.985007		AAA CG TCA	0.862816
AAA CG TCC	1.18911		AAA CG TCC	1.22152		AAA CG TCC	1.02726
AAA CG TCG	1.23913		AAA CG TCG	1.07323		AAA CG TCG	0.866117
AAA CG TCT	1.01732		AAA CG TCT	1.01744		AAA CG TCT	1.00012
AAA CG TGA	0.3125		AAA CG TGA	0.628773		AAA CG TGA	2.01207
AAA CG TGC	0.408805		AAA CG TGC	0.890063		AAA CG TGC	2.17723
AAA CG TGG	0.174129		AAA CG TGG	0.406846		AAA CG TGG	2.33646
AAA CG TGT	0.155556		AAA CG TGT	0.636407		AAA CG TGT	4.09119
AAA CG TTA	0.553633		AAA CG TTA	0.805818		AAA CG TTA	1.45551
AAA CG TTC	0.696429		AAA CG TTC	1.125		AAA CG TTC	1.61538
AAA CG TTG	0.283019		AAA CG TTG	0.803377		AAA CG TTG	2.8386
AAA CG TTT	0.363636		AAA CG TTT	0.761218		AAA CG TTT	2.09335
AAC CG AAA	1.125		AAC CG AAA	0.932242		AAC CG AAA	0.828659
AAC CG AAC	1.62162		AAC CG AAC	1.13432		AAC CG AAC	0.699498
AAC CG AAG	0.47546		AAC CG AAG	0.647948		AAC CG AAG	1.36278
AAC CG AAT	0.858726		AAC CG AAT	0.909362		AAC CG AAT	1.05897
AAC CG ACA	1.27381		AAC CG ACA	0.856481		AAC CG ACA	0.672378
AAC CG ACC	1.25		AAC CG ACC	0.818452		AAC CG ACC	0.654762
AAC CG ACG	0.868056		AAC CG ACG	0.751995		AAC CG ACG	0.866298
AAC CG ACT	0.927152		AAC CG ACT	0.962279		AAC CG ACT	1.03789
AAC CG AGA	1.02837		AAC CG AGA	1.29248		AAC CG AGA	1.25683
AAC CG AGC	1.55512		AAC CG AGC	1.37689		AAC CG AGC	0.885392
AAC CG AGG	0.345745		AAC CG AGG	1.09127		AAC CG AGG	3.15629
AAC CG AGT	0.814978		AAC CG AGT	1.12045		AAC CG AGT	1.37482
AAC CG ATA	0.967742		AAC CG ATA	1.19553		AAC CG ATA	1.23538
AAC CG ATC	1.34426		AAC CG ATC	1.40342		AAC CG ATC	1.04401
AAC CG ATG	0.509804		AAC CG ATG	0.996583		AAC CG ATG	1.95484
AAC CG ATT	0.836237		AAC CG ATT	1.1985		AAC CG ATT	1.43321
AAC CG CAA	0.888383		AAC CG CAA	0.243165		AAC CG CAA	0.273717
AAC CG CAC	1.10465		AAC CG CAC	0.398089		AAC CG CAC	0.360375
AAC CG CAG	0.43554		AAC CG CAG	0.172018		AAC CG CAG	0.394954
AAC CG CAT	0.825688		AAC CG CAT	0.310945		AAC CG CAT	0.376589
AAC CG CCA	1.02426		AAC CG CCA	0.4287		AAC CG CCA	0.418547
AAC CG CCC	1.77515		AAC CG CCC	0.5394		AAC CG CCC	0.303862
AAC CG CCG	1.43137		AAC CG CCG	0.520833		AAC CG CCG	0.36387
AAC CG CCT	1.76259		AAC CG CCT	0.414644		AAC CG CCT	0.235247
AAC CG CGA	0.727554		AAC CG CGA	0.143678		AAC CG CGA	0.197481
AAC CG CGC	1.02484		AAC CG CGC	0.323129		AAC CG CGC	0.315296
AAC CG CGG	0.224719		AAC CG CGG	0.182863		AAC CG CGG	0.813741
AAC CG CGT	0.604167		AAC CG CGT	0.161142		AAC CG CGT	0.266717
AAC CG CTA	1.28834		AAC CG CTA	0.437675		AAC CG CTA	0.339719
AAC CG CTC	1.98529		AAC CG CTC	0.488946		AAC CG CTC	0.246284
AAC CG CTG	1.01293		AAC CG CTG	0.319567		AAC CG CTG	0.315488
AAC CG CTT	1.44531		AAC CG CTT	0.340376		AAC CG CTT	0.235503
AAC CG GAA	0.795796		AAC CG GAA	0.488569		AAC CG GAA	0.613938
AAC CG GAC	0.719178		AAC CG GAC	0.540275		AAC CG GAC	0.75124
AAC CG GAG	0.25		AAC CG GAG	0.433333		AAC CG GAG	1.73333
AAC CG GAT	0.629771		AAC CG GAT	0.519288		AAC CG GAT	0.824566
AAC CG GCA	0.892857		AAC CG GCA	1.16091		AAC CG GCA	1.30022
AAC CG GCC	1.01732		AAC CG GCC	1.09696		AAC CG GCC	1.07829
AAC CG GCG	0.691824		AAC CG GCG	1.24873		AAC CG GCG	1.80498
AAC CG GCT	1.31285		AAC CG GCT	1.1233		AAC CG GCT	0.855622
AAC CG GGA	0.528846		AAC CG GGA	0.900538		AAC CG GGA	1.70283
AAC CG GGC	1.04839		AAC CG GGC	0.932018		AAC CG GGC	0.889001
AAC CG GGG	0.512821		AAC CG GGG	0.797448		AAC CG GGG	1.55502
AAC CG GGT	0.688406		AAC CG GGT	0.78725		AAC CG GGT	1.14358
AAC CG GTA	0.714286		AAC CG GTA	0.819672		AAC CG GTA	1.14754
AAC CG GTC	1.00467		AAC CG GTC	1.09453		AAC CG GTC	1.08944
AAC CG GTG	0.625		AAC CG GTG	0.804924		AAC CG GTG	1.28788
AAC CG GTT	0.477707		AAC CG GTT	0.798872		AAC CG GTT	1.67231
AAC CG TAA	1.08815		AAC CG TAA	0.22628		AAC CG TAA	0.207948
AAC CG TAC	0.749319		AAC CG TAC	0.730412		AAC CG TAC	0.974768
AAC CG TAG	0.514706		AAC CG TAG	0.152439		AAC CG TAG	0.296167
AAC CG TAT	0.755396		AAC CG TAT	0.170068		AAC CG TAT	0.225138
AAC CG TCA	1.39073		AAC CG TCA	0.375375		AAC CG TCA	0.269913
AAC CG TCC	1.67883		AAC CG TCC	0.606416		AAC CG TCC	0.361213
AAC CG TCG	1.34146		AAC CG TCG	0.250836		AAC CG TCG	0.186987
AAC CG TCT	1.5051		AAC CG TCT	0.42517		AAC CG TCT	0.282486
AAC CG TGA	0.361217		AAC CG TGA	0.217662		AAC CG TGA	0.602579
AAC CG TGC	0.379464		AAC CG TGC	0.376773		AAC CG TGC	0.992908
AAC CG TGG	0.153374		AAC CG TGG	0.0793651		AAC CG TGG	0.51746
AAC CG TGT	0.398936		AAC CG TGT	0.157233		AAC CG TGT	0.39413
AAC CG TTA	0.790378		AAC CG TTA	0.23842		AAC CG TTA	0.301653
AAC CG TTC	1.16379		AAC CG TTC	0.500978		AAC CG TTC	0.43047
AAC CG TTG	0.661765		AAC CG TTG	0.158428		AAC CG TTG	0.239403
AAC CG TTT	0.904762		AAC CG TTT	0.234375		AAC CG TTT	0.259046
AAG CG AAA	0.626741		AAG CG AAA	0.996564		AAG CG AAA	1.59007
AAG CG AAC	1.01583		AAG CG AAC	1.04974		AAG CG AAC	1.03338
AAG CG AAG	0.345622		AAG CG AAG	0.431499		AAG CG AAG	1.24847
AAG CG AAT	0.338983		AAG CG AAT	0.703191		AAG CG AAT	2.07441
AAG CG ACA	0.601504		AAG CG ACA	0.794798		AAG CG ACA	1.32135
AAG CG ACC	0.64257		AAG CG ACC	0.837369		AAG CG ACC	1.30316
AAG CG ACG	0.310881		AAG CG ACG	0.723039		AAG CG ACG	2.32578
AAG CG ACT	0.583756		AAG CG ACT	0.719697		AAG CG ACT	1.23287
AAG CG AGA	0.525		AAG CG AGA	0.973819		AAG CG AGA	1.85489
AAG CG AGC	0.913706		AAG CG AGC	1.16313		AAG CG AGC	1.27298
AAG CG AGG	0.24		AAG CG AGG	0.891376		AAG CG AGG	3.71407
AAG CG AGT	0.688406		AAG CG AGT	1.05088		AAG CG AGT	1.52655
AAG CG ATA	0.457875		AAG CG ATA	1.11864		AAG CG ATA	2.4431
AAG CG ATC	1.05485		AAG CG ATC	1.27649		AAG CG ATC	1.21012
AAG CG ATG	0.369318		AAG CG ATG	0.770548		AAG CG ATG	2.08641
AAG CG ATT	0.591716		AAG CG ATT	1.16244		AAG CG ATT	1.96452
AAG CG CAA	0.599415		AAG CG CAA	0.301418		AAG CG CAA	0.502854
AAG CG CAC	0.756458		AAG CG CAC	0.573549		AAG CG CAC	0.758204
AAG CG CAG	0.376106		AAG CG CAG	0.240848		AAG CG CAG	0.640372
AAG CG CAT	0.582329		AAG CG CAT	0.493283		AAG CG CAT	0.847086
AAG CG CCA	1.04027		AAG CG CCA	0.764895		AAG CG CCA	0.735286
AAG CG CCC	1.52893		AAG CG CCC	0.777623		AAG CG CCC	0.508607
AAG CG CCG	1.19048		AAG CG CCG	0.712719		AAG CG CCG	0.598684
AAG CG CCT	1		AAG CG CCT	0.713087		AAG CG CCT	0.713087
AAG CG CGA	0.435685		AAG CG CGA	0.316616		AAG CG CGA	0.726709
AAG CG CGC	0.434783		AAG CG CGC	0.503277		AAG CG CGC	1.15754
AAG CG CGG	0.216049		AAG CG CGG	0.508607		AAG CG CGG	2.35412
AAG CG CGT	0.408163		AAG CG CGT	0.426293		AAG CG CGT	1.04442
AAG CG CTA	0.729167		AAG CG CTA	0.472904		AAG CG CTA	0.648554
AAG CG CTC	1.63317		AAG CG CTC	0.641026		AAG CG CTC	0.392505
AAG CG CTG	0.789474		AAG CG CTG	0.579574		AAG CG CTG	0.734127
AAG CG CTT	1.28272		AAG CG CTT	0.656028		AAG CG CTT	0.511434
AAG CG GAA	0.606695		AAG CG GAA	0.312161		AAG CG GAA	0.514527
AAG CG GAC	0.950226		AAG CG GAC	0.569358		AAG CG GAC	0.599182
AAG CG GAG	0.206186		AAG CG GAG	0.320513		AAG CG GAG	1.55449
AAG CG GAT	0.296053		AAG CG GAT	0.520833		AAG CG GAT	1.75926
AAG CG GCA	0.628272		AAG CG GCA	1.15079		AAG CG GCA	1.83168
AAG CG GCC	0.573248		AAG CG GCC	1.0771		AAG CG GCC	1.87894
AAG CG GCG	0.348837		AAG CG GCG	1.07296		AAG CG GCG	3.07582
AAG CG GCT	0.461538		AAG CG GCT	0.84571		AAG CG GCT	1.83237
AAG CG GGA	0.310078		AAG CG GGA	0.688244		AAG CG GGA	2.21959
AAG CG GGC	0.634921		AAG CG GGC	0.837321		AAG CG GGC	1.31878
AAG CG GGG	0.352113		AAG CG GGG	0.68408		AAG CG GGG	1.94279
AAG CG GGT	0.56701		AAG CG GGT	0.580601		AAG CG GGT	1.02397
AAG CG GTA	0.377358		AAG CG GTA	0.953815		AAG CG GTA	2.52761
AAG CG GTC	0.791367		AAG CG GTC	0.856164		AAG CG GTC	1.08188
AAG CG GTG	0.221239		AAG CG GTG	0.509259		AAG CG GTG	2.30185
AAG CG GTT	0.381356		AAG CG GTT	0.723553		AAG CG GTT	1.89732
AAG CG TAA	0.854093		AAG CG TAA	0.489045		AAG CG TAA	0.572591
AAG CG TAC	0.601504		AAG CG TAC	0.815697		AAG CG TAC	1.3561
AAG CG TAG	0.142857		AAG CG TAG	0.541854		AAG CG TAG	3.79297
AAG CG TAT	0.284974		AAG CG TAT	0.560897		AAG CG TAT	1.96824
AAG CG TCA	0.810185		AAG CG TCA	0.495169		AAG CG TCA	0.61118
AAG CG TCC	1.22283		AAG CG TCC	0.890805		AAG CG TCC	0.72848
AAG CG TCG	0.965517		AAG CG TCG	0.520833		AAG CG TCG	0.539435
AAG CG TCT	0.915493		AAG CG TCT	0.966184		AAG CG TCT	1.05537
AAG CG TGA	0.157895		AAG CG TGA	0.333333		AAG CG TGA	2.11111
AAG CG TGC	0.147929		AAG CG TGC	0.448029		AAG CG TGC	3.02867
AAG CG TGG	0.152672		AAG CG TGG	0.419287		AAG CG TGG	2.74633
AAG CG TGT	0.333333		AAG CG TGT	0.215517		AAG CG TGT	0.646552
AAG CG TTA	0.555556		AAG CG TTA	0.394376		AAG CG TTA	0.709877
AAG CG TTC	0.597015		AAG CG TTC	0.585938		AAG CG TTC	0.981445
AAG CG TTG	0.206186		AAG CG TTG	0.376648		AAG CG TTG	1.82674
AAG CG TTT	0.441176		AAG CG TTT	0.412541		AAG CG TTT	0.935094
AAT CG AAA	0.447368		AAT CG AAA	1.43581		AAT CG AAA	3.20946
AAT CG AAC	0.608808		AAT CG AAC	1.46496		AAT CG AAC	2.40627
AAT CG AAG	0.111111		AAT CG AAG	1.22917		AAT CG AAG	11.0625
AAT CG AAT	0.174216		AAT CG AAT	1.29567		AAT CG AAT	7.43717
AAT CG ACA	0.409091		AAT CG ACA	1.28268		AAT CG ACA	3.13544
AAT CG ACC	0.394737		AAT CG ACC	1.25887		AAT CG ACC	3.18913
AAT CG ACG	0.26616		AAT CG ACG	1.12805		AAT CG ACG	4.23824
AAT CG ACT	0.416667		AAT CG ACT	1.44231		AAT CG ACT	3.46154
AAT CG AGA	0.235849		AAT CG AGA	1.69801		AAT CG AGA	7.19958
AAT CG AGC	0.655022		AAT CG AGC	1.8546		AAT CG AGC	2.83136
AAT CG AGG	0.352113		AAT CG AGG	1.21377		AAT CG AGG	3.4471
AAT CG AGT	0.205882		AAT CG AGT	1.63909		AAT CG AGT	7.96131
AAT CG ATA	0.419708		AAT CG ATA	1.62142		AAT CG ATA	3.8632
AAT CG ATC	0.532319		AAT CG ATC	1.49411		AAT CG ATC	2.80679
AAT CG ATG	0.126904		AAT CG ATG	1.29142		AAT CG ATG	10.1764
AAT CG ATT	0.376344		AAT CG ATT	1.58593		AAT CG ATT	4.21404
AAT CG CAA	0.347044		AAT CG CAA	0.358774		AAT CG CAA	1.0338
AAT CG CAC	0.434783		AAT CG CAC	0.584396		AAT CG CAC	1.34411
AAT CG CAG	0.0816327		AAT CG CAG	0.451671		AAT CG CAG	5.53297
AAT CG CAT	0.52521		AAT CG CAT	0.483807		AAT CG CAT	0.921169
AAT CG CCA	0.810398		AAT CG CCA	0.719357		AAT CG CCA	0.88766
AAT CG CCC	1.37153		AAT CG CCC	0.892857		AAT CG CCC	0.650995
AAT CG CCG	0.966184		AAT CG CCG	0.909704		AAT CG CCG	0.941543
AAT CG CCT	1.61458		AAT CG CCT	0.933228		AAT CG CCT	0.577999
AAT CG CGA	0.351852		AAT CG CGA	0.412541		AAT CG CGA	1.17249
AAT CG CGC	0.545775		AAT CG CGC	0.66335		AAT CG CGC	1.21543
AAT CG CGG	0.0310559		AAT CG CGG	0.474255		AAT CG CGG	15.271
AAT CG CGT	0.364583		AAT CG CGT	0.530538		AAT CG CGT	1.45519
AAT CG CTA	0.778689		AAT CG CTA	0.607869		AAT CG CTA	0.780632
AAT CG CTC	0.961538		AAT CG CTC	0.903452		AAT CG CTC	0.93959
AAT CG CTG	0.483871		AAT CG CTG	0.53813		AAT CG CTG	1.11214
AAT CG CTT	1.05263		AAT CG CTT	0.891699		AAT CG CTT	0.847114
AAT CG GAA	0.350195		AAT CG GAA	0.630631		AAT CG GAA	1.8008
AAT CG GAC	0.438931		AAT CG GAC	1.01156		AAT CG GAC	2.3046
AAT CG GAG	0.0337838		AAT CG GAG	0.619048		AAT CG GAG	18.3238
AAT CG GAT	0.218579		AAT CG GAT	0.83047		AAT CG GAT	3.7994
AAT CG GCA	0.376884		AAT CG GCA	1.73791		AAT CG GCA	4.61126
AAT CG GCC	0.418605		AAT CG GCC	1.87742		AAT CG GCC	4.48495
AAT CG GCG	0.164474		AAT CG GCG	1.60116		AAT CG GCG	9.73508
AAT CG GCT	0.416667		AAT CG GCT	1.84366		AAT CG GCT	4.42478
AAT CG GGA	0.137931		AAT CG GGA	1.25718		AAT CG GGA	9.11458
AAT CG GGC	0.318471		AAT CG GGC	1.54538		AAT CG GGC	4.8525
AAT CG GGG	0.0632911		AAT CG GGG	1.16525		AAT CG GGG	18.411
AAT CG GGT	0.350877		AAT CG GGT	1.34576		AAT CG GGT	3.8354
AAT CG GTA	0.26738		AAT CG GTA	1.05903		AAT CG GTA	3.96076
AAT CG GTC	0.379747		AAT CG GTC	1.5289		AAT CG GTC	4.0261
AAT CG GTG	0.23622		AAT CG GTG	1.03047		AAT CG GTG	4.36231
AAT CG GTT	0.204918		AAT CG GTT	1.25425		AAT CG GTT	6.12075
AAT CG TAA	0.534483		AAT CG TAA	0.310497		AAT CG TAA	0.580929
AAT CG TAC	0.253906		AAT CG TAC	0.776836		AAT CG TAC	3.05954
AAT CG TAG	0.171429		AAT CG TAG	0.186314		AAT CG TAG	1.08683
AAT CG TAT	0.210526		AAT CG TAT	0.333914		AAT CG TAT	1.58609
AAT CG TCA	0.733945		AAT CG TCA	0.561651		AAT CG TCA	0.765249
AAT CG TCC	0.83682		AAT CG TCC	0.952381		AAT CG TCC	1.1381
AAT CG TCG	0.441176		AAT CG TCG	0.464744		AAT CG TCG	1.05342
AAT CG TCT	0.671642		AAT CG TCT	0.545007		AAT CG TCT	0.811455
AAT CG TGA	0.199005		AAT CG TGA	0.230727		AAT CG TGA	1.15941
AAT CG TGC	0.122549		AAT CG TGC	0.376157		AAT CG TGC	3.06944
AAT CG TGG	0.0454545		AAT CG TGG	0.18622		AAT CG TGG	4.09683
AAT CG TGT	0.201342		AAT CG TGT	0.159381		AAT CG TGT	0.791591
AAT CG TTA	0.333333		AAT CG TTA	0.410354		AAT CG TTA	1.23106
AAT CG TTC	0.384615		AAT CG TTC	0.606955		AAT CG TTC	1.57808
AAT CG TTG	0.239726		AAT CG TTG	0.242718		AAT CG TTG	1.01248
AAT CG TTT	0.27027		AAT CG TTT	0.302607		AAT CG TTT	1.11965
ACA CG AAA	1.4898		ACA CG AAA	1.47234		ACA CG AAA	0.988284
ACA CG AAC	1.78711		ACA CG AAC	1.70823		ACA CG AAC	0.955863
ACA CG AAG	0.769231		ACA CG AAG	1.23805		ACA CG AAG	1.60946
ACA CG AAT	1.04046		ACA CG AAT	1.42312		ACA CG AAT	1.36778
ACA CG ACA	1.69065		ACA CG ACA	1.4206		ACA CG ACA	0.840269
ACA CG ACC	1.72457		ACA CG ACC	1.58699		ACA CG ACC	0.920226
ACA CG ACG	1.25817		ACA CG ACG	1.34409		ACA CG ACG	1.06829
ACA CG ACT	1.48464		ACA CG ACT	1.55431		ACA CG ACT	1.04692
ACA CG AGA	1.42857		ACA CG AGA	1.7554		ACA CG AGA	1.22878
ACA CG AGC	1.53979		ACA CG AGC	1.7905		ACA CG AGC	1.16282
ACA CG AGG	0.735294		ACA CG AGG	1.64188		ACA CG AGG	2.23296
ACA CG AGT	1.45652		ACA CG AGT	1.58501		ACA CG AGT	1.08822
ACA CG ATA	1.51899		ACA CG ATA	1.74907		ACA CG ATA	1.15147
ACA CG ATC	1.78371		ACA CG ATC	1.7531		ACA CG ATC	0.982839
ACA CG ATG	0.90106		ACA CG ATG	1.41844		ACA CG ATG	1.57419
ACA CG ATT	1.29482		ACA CG ATT	1.72619		ACA CG ATT	1.33315
ACA CG CAA	1.52928		ACA CG CAA	0.869305		ACA CG CAA	0.568439
ACA CG CAC	1.72372		ACA CG CAC	1.05539		ACA CG CAC	0.612278
ACA CG CAG	0.719844		ACA CG CAG	0.625		ACA CG CAG	0.868243
ACA CG CAT	1.5303		ACA CG CAT	0.84041		ACA CG CAT	0.549179
ACA CG CCA	2.01847		ACA CG CCA	1.38441		ACA CG CCA	0.68587
ACA CG CCC	2.40331		ACA CG CCC	1.47937		ACA CG CCC	0.615554
ACA CG CCG	1.92182		ACA CG CCG	1.23521		ACA CG CCG	0.642729
ACA CG CCT	2.43772		ACA CG CCT	1.47008		ACA CG CCT	0.603053
ACA CG CGA	1.21622		ACA CG CGA	0.897316		ACA CG CGA	0.737793
ACA CG CGC	1.6369		ACA CG CGC	1.25987		ACA CG CGC	0.769664
ACA CG CGG	0.619048		ACA CG CGG	1.10169		ACA CG CGG	1.77966
ACA CG CGT	1.25483		ACA CG CGT	0.99915		ACA CG CGT	0.796245
ACA CG CTA	1.75676		ACA CG CTA	1.0678		ACA CG CTA	0.607826
ACA CG CTC	2.40283		ACA CG CTC	1.37492		ACA CG CTC	0.572208
ACA CG CTG	1.74419		ACA CG CTG	1.10887		ACA CG CTG	0.635753
ACA CG CTT	2.37179		ACA CG CTT	1.17965		ACA CG CTT	0.497367
ACA CG GAA	1.10644		ACA CG GAA	1.12281		ACA CG GAA	1.01479
ACA CG GAC	1.50602		ACA CG GAC	1.29108		ACA CG GAC	0.857277
ACA CG GAG	0.745342		ACA CG GAG	0.822604		ACA CG GAG	1.10366
ACA CG GAT	0.92803		ACA CG GAT	1.11111		ACA CG GAT	1.19728
ACA CG GCA	1.68699		ACA CG GCA	1.89394		ACA CG GCA	1.12267
ACA CG GCC	1.63755		ACA CG GCC	1.94269		ACA CG GCC	1.18633
ACA CG GCG	1.02339		ACA CG GCG	1.60035		ACA CG GCG	1.56377
ACA CG GCT	1.69399		ACA CG GCT	1.88564		ACA CG GCT	1.11314
ACA CG GGA	0.876289		ACA CG GGA	1.44016		ACA CG GGA	1.64347
ACA CG GGC	1.61017		ACA CG GGC	1.53955		ACA CG GGC	0.95614
ACA CG GGG	0.59322		ACA CG GGG	1.38889		ACA CG GGG	2.34127
ACA CG GGT	1.0596		ACA CG GGT	1.52838		ACA CG GGT	1.44241
ACA CG GTA	1.26667		ACA CG GTA	1.22933		ACA CG GTA	0.970524
ACA CG GTC	1.40625		ACA CG GTC	1.63646		ACA CG GTC	1.1637
ACA CG GTG	0.320513		ACA CG GTG	1.19509		ACA CG GTG	3.72868
ACA CG GTT	0.924855		ACA CG GTT	1.27358		ACA CG GTT	1.37706
ACA CG TAA	1.93827		ACA CG TAA	0.801573		ACA CG TAA	0.41355
ACA CG TAC	1.71091		ACA CG TAC	1.39157		ACA CG TAC	0.813349
ACA CG TAG	0.863454		ACA CG TAG	0.727318		ACA CG TAG	0.842335
ACA CG TAT	1.3447		ACA CG TAT	0.756549		ACA CG TAT	0.562617
ACA CG TCA	2.18553		ACA CG TCA	1.0792		ACA CG TCA	0.493794
ACA CG TCC	2.46324		ACA CG TCC	1.38337		ACA CG TCC	0.561605
ACA CG TCG	2.02128		ACA CG TCG	1.08311		ACA CG TCG	0.535856
ACA CG TCT	1.97115		ACA CG TCT	1.15536		ACA CG TCT	0.586133
ACA CG TGA	0.980392		ACA CG TGA	0.621728		ACA CG TGA	0.634162
ACA CG TGC	0.944882		ACA CG TGC	0.885044		ACA CG TGC	0.936671
ACA CG TGG	0.403727		ACA CG TGG	0.375536		ACA CG TGG	0.930175
ACA CG TGT	0.792683		ACA CG TGT	0.577558		ACA CG TGT	0.728611
ACA CG TTA	1.43657		ACA CG TTA	0.789141		ACA CG TTA	0.549324
ACA CG TTC	2.02991		ACA CG TTC	1.12676		ACA CG TTC	0.555078
ACA CG TTG	0.878378		ACA CG TTG	0.587248		ACA CG TTG	0.66856
ACA CG TTT	1.18357		ACA CG TTT	0.779478		ACA CG TTT	0.65858
ACC CG AAA	1.34236		ACC CG AAA	1.45833		ACC CG AAA	1.08639
ACC CG AAC	1.68142		ACC CG AAC	1.57421		ACC CG AAC	0.936242
ACC CG AAG	0.853659		ACC CG AAG	1.10977		ACC CG AAG	1.30001
ACC CG AAT	1.11276		ACC CG AAT	1.08117		ACC CG AAT	0.971612
ACC CG ACA	1.55425		ACC CG ACA	1.33621		ACC CG ACA	0.85971
ACC CG ACC	1.54459		ACC CG ACC	1.37507		ACC CG ACC	0.890251
ACC CG ACG	1.17162		ACC CG ACG	1.20912		ACC CG ACG	1.03201
ACC CG ACT	1.62835		ACC CG ACT	1.17496		ACC CG ACT	0.721564
ACC CG AGA	1.12903		ACC CG AGA	1.58847		ACC CG AGA	1.40693
ACC CG AGC	1.81985		ACC CG AGC	1.7525		ACC CG AGC	0.962992
ACC CG AGG	0.606061		ACC CG AGG	1.57331		ACC CG AGG	2.59595
ACC CG AGT	1.17225		ACC CG AGT	1.26706		ACC CG AGT	1.08088
ACC CG ATA	1.07143		ACC CG ATA	1.52396		ACC CG ATA	1.42236
ACC CG ATC	1.87063		ACC CG ATC	1.51357		ACC CG ATC	0.809123
ACC CG ATG	0.565217		ACC CG ATG	1.26667		ACC CG ATG	2.24103
ACC CG ATT	1.0119		ACC CG ATT	1.40896		ACC CG ATT	1.39238
ACC CG CAA	1.34943		ACC CG CAA	0.491531		ACC CG CAA	0.36425
ACC CG CAC	1.34771		ACC CG CAC	0.756967		ACC CG CAC	0.561669
ACC CG CAG	0.433884		ACC CG CAG	0.313853		ACC CG CAG	0.723356
ACC CG CAT	1.25		ACC CG CAT	0.431034		ACC CG CAT	0.344828
ACC CG CCA	1.18644		ACC CG CCA	0.844595		ACC CG CCA	0.711873
ACC CG CCC	2.23765		ACC CG CCC	0.915455		ACC CG CCC	0.409114
ACC CG CCG	1.75799		ACC CG CCG	0.82038		ACC CG CCG	0.466658
ACC CG CCT	2.44		ACC CG CCT	0.833333		ACC CG CCT	0.34153
ACC CG CGA	0.886076		ACC CG CGA	0.371005		ACC CG CGA	0.418705
ACC CG CGC	1.27907		ACC CG CGC	0.569414		ACC CG CGC	0.445178
ACC CG CGG	0.37415		ACC CG CGG	0.568182		ACC CG CGG	1.5186
ACC CG CGT	0.991189		ACC CG CGT	0.439959		ACC CG CGT	0.443869
ACC CG CTA	1.22		ACC CG CTA	0.813725		ACC CG CTA	0.666988
ACC CG CTC	1.87773		ACC CG CTC	0.837574		ACC CG CTC	0.446057
ACC CG CTG	1.45946		ACC CG CTG	0.47123		ACC CG CTG	0.32288
ACC CG CTT	1.82051		ACC CG CTT	0.896624		ACC CG CTT	0.492512
ACC CG GAA	0.689655		ACC CG GAA	0.948276		ACC CG GAA	1.375
ACC CG GAC	1.26316		ACC CG GAC	1.05946		ACC CG GAC	0.838736
ACC CG GAG	0.340909		ACC CG GAG	0.707929		ACC CG GAG	2.07659
ACC CG GAT	0.573394		ACC CG GAT	0.954106		ACC CG GAT	1.66396
ACC CG GCA	1.2594		ACC CG GCA	1.58011		ACC CG GCA	1.25466
ACC CG GCC	1.27193		ACC CG GCC	1.51144		ACC CG GCC	1.1883
ACC CG GCG	0.839161		ACC CG GCG	1.52625		ACC CG GCG	1.81878
ACC CG GCT	1.50641		ACC CG GCT	1.66957		ACC CG GCT	1.10831
ACC CG GGA	0.789474		ACC CG GGA	1.28458		ACC CG GGA	1.62714
ACC CG GGC	0.801282		ACC CG GGC	1.61244		ACC CG GGC	2.01233
ACC CG GGG	0.681818		ACC CG GGG	1.4652		ACC CG GGG	2.14896
ACC CG GGT	0.672269		ACC CG GGT	1.28866		ACC CG GGT	1.91688
ACC CG GTA	0.917431		ACC CG GTA	1.21581		ACC CG GTA	1.32523
ACC CG GTC	1.19444		ACC CG GTC	1.29803		ACC CG GTC	1.08672
ACC CG GTG	0.688073		ACC CG GTG	0.97629		ACC CG GTG	1.41887
ACC CG GTT	0.84375		ACC CG GTT	1.28563		ACC CG GTT	1.5237
ACC CG TAA	1.34921		ACC CG TAA	0.448718		ACC CG TAA	0.332579
ACC CG TAC	0.962199		ACC CG TAC	1.19529		ACC CG TAC	1.24224
ACC CG TAG	0.643275		ACC CG TAG	0.505464		ACC CG TAG	0.785768
ACC CG TAT	0.921053		ACC CG TAT	0.451092		ACC CG TAT	0.489757
ACC CG TCA	1.82971		ACC CG TCA	0.703325		ACC CG TCA	0.384391
ACC CG TCC	1.94779		ACC CG TCC	1.09195		ACC CG TCC	0.560611
ACC CG TCG	1.84713		ACC CG TCG	0.679669		ACC CG TCG	0.367959
ACC CG TCT	1.74208		ACC CG TCT	0.608273		ACC CG TCT	0.349164
ACC CG TGA	0.757576		ACC CG TGA	0.268817		ACC CG TGA	0.354839
ACC CG TGC	0.637755		ACC CG TGC	0.783476		ACC CG TGC	1.22849
ACC CG TGG	0.18797		ACC CG TGG	0.233645		ACC CG TGG	1.24299
ACC CG TGT	0.680272		ACC CG TGT	0.419897		ACC CG TGT	0.617248
ACC CG TTA	1.12245		ACC CG TTA	0.35461		ACC CG TTA	0.315925
ACC CG TTC	1.25714		ACC CG TTC	0.94756		ACC CG TTC	0.753741
ACC CG TTG	0.66879		ACC CG TTG	0.370763		ACC CG TTG	0.554379
ACC CG TTT	1.08696		ACC CG TTT	0.295276		ACC CG TTT	0.271654
ACG CG AAA	0.833333		ACG CG AAA	0.904159		ACG CG AAA	1.08499
ACG CG AAC	1.34211		ACG CG AAC	1.2226		ACG CG AAC	0.910955
ACG CG AAG	0.552995		ACG CG AAG	0.741525		ACG CG AAG	1.34093
ACG CG AAT	0.711806		ACG CG AAT	0.868056		ACG CG AAT	1.21951
ACG CG ACA	1.18893		ACG CG ACA	0.917431		ACG CG ACA	0.771648
ACG CG ACC	1.23762		ACG CG ACC	0.905433		ACG CG ACC	0.73159
ACG CG ACG	0.979381		ACG CG ACG	0.78596		ACG CG ACG	0.802507
ACG CG ACT	0.964126		ACG CG ACT	1.12134		ACG CG ACT	1.16307
ACG CG AGA	0.662983		ACG CG AGA	1.30779		ACG CG AGA	1.97258
ACG CG AGC	1.44737		ACG CG AGC	1.23737		ACG CG AGC	0.854913
ACG CG AGG	0.630252		ACG CG AGG	1.04167		ACG CG AGG	1.65278
ACG CG AGT	0.939597		ACG CG AGT	1.05383		ACG CG AGT	1.12157
ACG CG ATA	1.01027		ACG CG ATA	1.18905		ACG CG ATA	1.17696
ACG CG ATC	1.34615		ACG CG ATC	1.2451		ACG CG ATC	0.92493
ACG CG ATG	0.762712		ACG CG ATG	0.918933		ACG CG ATG	1.20482
ACG CG ATT	0.863095		ACG CG ATT	1.08811		ACG CG ATT	1.26071
ACG CG CAA	0.907859		ACG CG CAA	0.333333		ACG CG CAA	0.367164
ACG CG CAC	1.03659		ACG CG CAC	0.612973		ACG CG CAC	0.591339
ACG CG CAG	0.605263		ACG CG CAG	0.355556		ACG CG CAG	0.58744
ACG CG CAT	1.07143		ACG CG CAT	0.609985		ACG CG CAT	0.569319
ACG CG CCA	1.47651		ACG CG CCA	0.829563		ACG CG CCA	0.56184
ACG CG CCC	2.25564		ACG CG CCC	0.935039		ACG CG CCC	0.414534
ACG CG CCG	1.58537		ACG CG CCG	0.766667		ACG CG CCG	0.48359
ACG CG CCT	2.01754		ACG CG CCT	1.12696		ACG CG CCT	0.558582
ACG CG CGA	0.617021		ACG CG CGA	0.411392		ACG CG CGA	0.666739
ACG CG CGC	1.11675		ACG CG CGC	0.796727		ACG CG CGC	0.713433
ACG CG CGG	0.41958		ACG CG CGG	0.472813		ACG CG CGG	1.12687
ACG CG CGT	1.06635		ACG CG CGT	0.522466		ACG CG CGT	0.489957
ACG CG CTA	1.54297		ACG CG CTA	0.545497		ACG CG CTA	0.353537
ACG CG CTC	1.8254		ACG CG CTC	0.86326		ACG CG CTC	0.472916
ACG CG CTG	1.61202		ACG CG CTG	0.784133		ACG CG CTG	0.486428
ACG CG CTT	1.8254		ACG CG CTT	0.704657		ACG CG CTT	0.386029
ACG CG GAA	1.12195		ACG CG GAA	0.651426		ACG CG GAA	0.580619
ACG CG GAC	1.08108		ACG CG GAC	0.835655		ACG CG GAC	0.772981
ACG CG GAG	0.290698		ACG CG GAG	0.382883		ACG CG GAG	1.31712
ACG CG GAT	0.705128		ACG CG GAT	0.581395		ACG CG GAT	0.824524
ACG CG GCA	1.06695		ACG CG GCA	1.3484		ACG CG GCA	1.26379
ACG CG GCC	1.26404		ACG CG GCC	1.21187		ACG CG GCC	0.958727
ACG CG GCG	0.362903		ACG CG GCG	1.28601		ACG CG GCG	3.54367
ACG CG GCT	0.894309		ACG CG GCT	1.33721		ACG CG GCT	1.49524
ACG CG GGA	0.592593		ACG CG GGA	1.08618		ACG CG GGA	1.83293
ACG CG GGC	0.650685		ACG CG GGC	1.12245		ACG CG GGC	1.72503
ACG CG GGG	0.493827		ACG CG GGG	0.966667		ACG CG GGG	1.9575
ACG CG GGT	0.542169		ACG CG GGT	0.948276		ACG CG GGT	1.74904
ACG CG GTA	0.802469		ACG CG GTA	0.860024		ACG CG GTA	1.07172
ACG CG GTC	0.775194		ACG CG GTC	1.13796		ACG CG GTC	1.46796
ACG CG GTG	0.892857		ACG CG GTG	0.999025		ACG CG GTG	1.11891
ACG CG GTT	0.853659		ACG CG GTT	0.771605		ACG CG GTT	0.90388
ACG CG TAA	0.972644		ACG CG TAA	0.539435		ACG CG TAA	0.554606
ACG CG TAC	0.804196		ACG CG TAC	0.921659		ACG CG TAC	1.14606
ACG CG TAG	0.648148		ACG CG TAG	0.63244		ACG CG TAG	0.975765
ACG CG TAT	0.71066		ACG CG TAT	0.756228		ACG CG TAT	1.06412
ACG CG TCA	1.4455		ACG CG TCA	0.640191		ACG CG TCA	0.442886
ACG CG TCC	1.52913		ACG CG TCC	1.00842		ACG CG TCC	0.659476
ACG CG TCG	1.44828		ACG CG TCG	0.616592		ACG CG TCG	0.425742
ACG CG TCT	1.25		ACG CG TCT	0.514403		ACG CG TCT	0.411523
ACG CG TGA	0.470297		ACG CG TGA	0.522599		ACG CG TGA	1.11121
ACG CG TGC	0.45977		ACG CG TGC	0.400916		ACG CG TGC	0.871993
ACG CG TGG	0.288462		ACG CG TGG	0.317259		ACG CG TGG	1.09983
ACG CG TGT	0.220588		ACG CG TGT	0.431682		ACG CG TGT	1.95696
ACG CG TTA	0.973451		ACG CG TTA	0.525641		ACG CG TTA	0.539977
ACG CG TTC	1.18644		ACG CG TTC	0.657895		ACG CG TTC	0.554511
ACG CG TTG	0.530303		ACG CG TTG	0.312041		ACG CG TTG	0.58842
ACG CG TTT	0.797546		ACG CG TTT	0.514403		ACG CG TTT	0.644983
ACT CG AAA	1.11748		ACT CG AAA	1.27518		ACT CG AAA	1.14112
ACT CG AAC	1.18462		ACT CG AAC	1.51734		ACT CG AAC	1.28087
ACT CG AAG	0.482234		ACT CG AAG	0.9375		ACT CG AAG	1.94408
ACT CG AAT	0.8		ACT CG AAT	0.855327		ACT CG AAT	1.06916
ACT CG ACA	1.0241		ACT CG ACA	1.22651		ACT CG ACA	1.19765
ACT CG ACC	1.25551		ACT CG ACC	1.17731		ACT CG ACC	0.93772
ACT CG ACG	0.637755		ACT CG ACG	1.00047		ACT CG ACG	1.56874
ACT CG ACT	0.790816		ACT CG ACT	1.23239		ACT CG ACT	1.55838
ACT CG AGA	0.633803		ACT CG AGA	1.57828		ACT CG AGA	2.49018
ACT CG AGC	1.62011		ACT CG AGC	1.73977		ACT CG AGC	1.07386
ACT CG AGG	0.523256		ACT CG AGG	1.05364		ACT CG AGG	2.01362
ACT CG AGT	0.928571		ACT CG AGT	1.19617		ACT CG AGT	1.28819
ACT CG ATA	0.844156		ACT CG ATA	1.56532		ACT CG ATA	1.8543
ACT CG ATC	1.16592		ACT CG ATC	1.61836		ACT CG ATC	1.38805
ACT CG ATG	0.512821		ACT CG ATG	1.22549		ACT CG ATG	2.38971
ACT CG ATT	0.857988		ACT CG ATT	1.52476		ACT CG ATT	1.77713
ACT CG CAA	1.05678		ACT CG CAA	0.414863		ACT CG CAA	0.392572
ACT CG CAC	1.39344		ACT CG CAC	0.580169		ACT CG CAC	0.416356
ACT CG CAG	0.670732		ACT CG CAG	0.344923		ACT CG CAG	0.514248
ACT CG CAT	0.821596		ACT CG CAT	0.530933		ACT CG CAT	0.646221
ACT CG CCA	1.65877		ACT CG CCA	0.674603		ACT CG CCA	0.406689
ACT CG CCC	1.86099		ACT CG CCC	0.892857		ACT CG CCC	0.479776
ACT CG CCG	1.5873		ACT CG CCG	0.706845		ACT CG CCG	0.445313
ACT CG CCT	2.30994		ACT CG CCT	0.821386		ACT CG CCT	0.355587
ACT CG CGA	0.856354		ACT CG CGA	0.390625		ACT CG CGA	0.456149
ACT CG CGC	1.25654		ACT CG CGC	0.740741		ACT CG CGC	0.589506
ACT CG CGG	0.301724		ACT CG CGG	0.457317		ACT CG CGG	1.51568
ACT CG CGT	0.866667		ACT CG CGT	0.4858		ACT CG CGT	0.560538
ACT CG CTA	1.08051		ACT CG CTA	0.804094		ACT CG CTA	0.744181
ACT CG CTC	1.79293		ACT CG CTC	0.856698		ACT CG CTC	0.47782
ACT CG CTG	1.34375		ACT CG CTG	0.495219		ACT CG CTG	0.368535
ACT CG CTT	1.97143		ACT CG CTT	0.730412		ACT CG CTT	0.370499
ACT CG GAA	0.681818		ACT CG GAA	0.769016		ACT CG GAA	1.12789
ACT CG GAC	1.06965		ACT CG GAC	0.982704		ACT CG GAC	0.918714
ACT CG GAG	0.30303		ACT CG GAG	0.712719		ACT CG GAG	2.35197
ACT CG GAT	0.798611		ACT CG GAT	0.587372		ACT CG GAT	0.735491
ACT CG GCA	0.904255		ACT CG GCA	1.42463		ACT CG GCA	1.57548
ACT CG GCC	1.4011		ACT CG GCC	1.62429		ACT CG GCC	1.1593
ACT CG GCG	1.23967		ACT CG GCG	1.59657		ACT CG GCG	1.2879
ACT CG GCT	1.22951		ACT CG GCT	1.95258		ACT CG GCT	1.5881
ACT CG GGA	0.47619		ACT CG GGA	1.24788		ACT CG GGA	2.62056
ACT CG GGC	0.989583		ACT CG GGC	1.34146		ACT CG GGC	1.35558
ACT CG GGG	0.425532		ACT CG GGG	1.19048		ACT CG GGG	2.79762
ACT CG GGT	0.694444		ACT CG GGT	1.10677		ACT CG GGT	1.59375
ACT CG GTA	0.639098		ACT CG GTA	1.11607		ACT CG GTA	1.74632
ACT CG GTC	1.25		ACT CG GTC	1.45833		ACT CG GTC	1.16667
ACT CG GTG	0.330189		ACT CG GTG	1.04167		ACT CG GTG	3.15476
ACT CG GTT	0.391304		ACT CG GTT	1.23208		ACT CG GTT	3.14865
ACT CG TAA	1.26736		ACT CG TAA	0.37155		ACT CG TAA	0.293168
ACT CG TAC	1.01266		ACT CG TAC	1.09416		ACT CG TAC	1.08049
ACT CG TAG	0.496454		ACT CG TAG	0.332633		ACT CG TAG	0.670018
ACT CG TAT	0.635838		ACT CG TAT	0.274548		ACT CG TAT	0.431789
ACT CG TCA	1.7734		ACT CG TCA	0.658561		ACT CG TCA	0.371355
ACT CG TCC	1.5407		ACT CG TCC	0.739734		ACT CG TCC	0.480129
ACT CG TCG	1.41221		ACT CG TCG	0.616592		ACT CG TCG	0.436614
ACT CG TCT	1.47727		ACT CG TCT	0.630081		ACT CG TCT	0.426517
ACT CG TGA	0.869565		ACT CG TGA	0.37415		ACT CG TGA	0.430272
ACT CG TGC	0.588235		ACT CG TGC	0.576241		ACT CG TGC	0.97961
ACT CG TGG	0.360825		ACT CG TGG	0.128205		ACT CG TGG	0.355311
ACT CG TGT	0.428571		ACT CG TGT	0.208333		ACT CG TGT	0.486111
ACT CG TTA	0.745342		ACT CG TTA	0.29976		ACT CG TTA	0.402178
ACT CG TTC	1.28834		ACT CG TTC	0.664721		ACT CG TTC	0.51595
ACT CG TTG	0.619835		ACT CG TTG	0.336022		ACT CG TTG	0.542115
ACT CG TTT	0.982143		ACT CG TTT	0.420322		ACT CG TTT	0.427964
AGA CG AAA	0.558912		AGA CG AAA	1.20574		AGA CG AAA	2.15729
AGA CG AAC	1.11111		AGA CG AAC	1.47929		AGA CG AAC	1.33136
AGA CG AAG	0.459459		AGA CG AAG	1.1163		AGA CG AAG	2.4296
AGA CG AAT	0.677656		AGA CG AAT	1.30613		AGA CG AAT	1.92743
AGA CG ACA	0.996377		AGA CG ACA	1.0279		AGA CG ACA	1.03164
AGA CG ACC	1.16183		AGA CG ACC	1.36218		AGA CG ACC	1.17245
AGA CG ACG	0.754717		AGA CG ACG	1.01626		AGA CG ACG	1.34654
AGA CG ACT	0.560538		AGA CG ACT	1.27728		AGA CG ACT	2.27867
AGA CG AGA	0.730994		AGA CG AGA	1.79463		AGA CG AGA	2.45506
AGA CG AGC	0.965909		AGA CG AGC	1.79574		AGA CG AGC	1.85911
AGA CG AGG	0.444444		AGA CG AGG	1.67101		AGA CG AGG	3.75977
AGA CG AGT	0.754717		AGA CG AGT	1.68038		AGA CG AGT	2.22651
AGA CG ATA	1.13281		AGA CG ATA	1.66888		AGA CG ATA	1.47322
AGA CG ATC	0.958904		AGA CG ATC	1.75498		AGA CG ATC	1.8302
AGA CG ATG	0.456853		AGA CG ATG	1.19474		AGA CG ATG	2.61516
AGA CG ATT	0.790698		AGA CG ATT	1.56619		AGA CG ATT	1.98077
AGA CG CAA	0.716612		AGA CG CAA	0.524691		AGA CG CAA	0.732183
AGA CG CAC	1.23264		AGA CG CAC	0.87535		AGA CG CAC	0.710143
AGA CG CAG	0.457143		AGA CG CAG	0.692182		AGA CG CAG	1.51415
AGA CG CAT	0.723982		AGA CG CAT	0.539724		AGA CG CAT	0.745493
AGA CG CCA	1.08541		AGA CG CCA	1.15691		AGA CG CCA	1.06587
AGA CG CCC	1.43182		AGA CG CCC	1.45681		AGA CG CCC	1.01745
AGA CG CCG	1.30208		AGA CG CCG	1.48042		AGA CG CCG	1.13696
AGA CG CCT	1.37681		AGA CG CCT	1.23563		AGA CG CCT	0.897459
AGA CG CGA	0.542986		AGA CG CGA	0.771605		AGA CG CGA	1.42104
AGA CG CGC	0.920398		AGA CG CGC	1.19776		AGA CG CGC	1.30135
AGA CG CGG	0.251799		AGA CG CGG	1.03228		AGA CG CGG	4.09964
AGA CG CGT	0.843373		AGA CG CGT	1.03438		AGA CG CGT	1.22648
AGA CG CTA	0.995575		AGA CG CTA	0.784176		AGA CG CTA	0.787661
AGA CG CTC	1.49485		AGA CG CTC	1.24658		AGA CG CTC	0.833922
AGA CG CTG	1.08696		AGA CG CTG	0.968013		AGA CG CTG	0.890572
AGA CG CTT	1.61111		AGA CG CTT	1.14629		AGA CG CTT	0.711489
AGA CG GAA	0.645161		AGA CG GAA	0.982043		AGA CG GAA	1.52217
AGA CG GAC	1.04592		AGA CG GAC	0.980392		AGA CG GAC	0.937351
AGA CG GAG	0.27027		AGA CG GAG	0.716561		AGA CG GAG	2.65127
AGA CG GAT	0.484848		AGA CG GAT	0.732218		AGA CG GAT	1.5102
AGA CG GCA	0.868421		AGA CG GCA	1.56071		AGA CG GCA	1.79718
AGA CG GCC	1.48734		AGA CG GCC	1.70718		AGA CG GCC	1.1478
AGA CG GCG	0.743802		AGA CG GCG	1.94288		AGA CG GCG	2.6121
AGA CG GCT	1.07914		AGA CG GCT	1.81419		AGA CG GCT	1.68115
AGA CG GGA	0.661765		AGA CG GGA	1.28378		AGA CG GGA	1.93994
AGA CG GGC	0.598291		AGA CG GGC	1.31705		AGA CG GGC	2.20135
AGA CG GGG	0.692308		AGA CG GGG	1.38889		AGA CG GGG	2.00617
AGA CG GGT	0.528846		AGA CG GGT	0.883002		AGA CG GGT	1.66968
AGA CG GTA	0.502793		AGA CG GTA	1.15639		AGA CG GTA	2.29993
AGA CG GTC	1.15108		AGA CG GTC	1.5083		AGA CG GTC	1.31033
AGA CG GTG	0.376344		AGA CG GTG	1.5129		AGA CG GTG	4.01998
AGA CG GTT	0.458333		AGA CG GTT	1.41093		AGA CG GTT	3.0784
AGA CG TAA	1.02151		AGA CG TAA	0.498753		AGA CG TAA	0.488253
AGA CG TAC	0.912698		AGA CG TAC	1.16939		AGA CG TAC	1.28125
AGA CG TAG	0.319767		AGA CG TAG	0.728005		AGA CG TAG	2.27667
AGA CG TAT	0.426829		AGA CG TAT	0.580357		AGA CG TAT	1.35969
AGA CG TCA	1.03286		AGA CG TCA	0.879765		AGA CG TCA	0.851773
AGA CG TCC	1.38728		AGA CG TCC	1.12728		AGA CG TCC	0.812583
AGA CG TCG	1.51852		AGA CG TCG	0.872093		AGA CG TCG	0.574305
AGA CG TCT	1.13497		AGA CG TCT	0.991189		AGA CG TCT	0.873318
AGA CG TGA	0.552885		AGA CG TGA	0.448934		AGA CG TGA	0.811985
AGA CG TGC	0.424837		AGA CG TGC	0.610119		AGA CG TGC	1.43613
AGA CG TGG	0.277778		AGA CG TGG	0.565844		AGA CG TGG	2.03704
AGA CG TGT	0.343511		AGA CG TGT	0.651769		AGA CG TGT	1.89737
AGA CG TTA	0.634921		AGA CG TTA	0.668532		AGA CG TTA	1.05294
AGA CG TTC	1.16352		AGA CG TTC	0.767544		AGA CG TTC	0.659673
AGA CG TTG	0.378788		AGA CG TTG	0.617284		AGA CG TTG	1.62963
AGA CG TTT	0.454545		AGA CG TTT	0.683761		AGA CG TTT	1.50427
AGC CG AAA	0.827586		AGC CG AAA	0.798458		AGC CG AAA	0.964804
AGC CG AAC	1.25		AGC CG AAC	0.991263		AGC CG AAC	0.793011
AGC CG AAG	0.419355		AGC CG AAG	0.632716		AGC CG AAG	1.50878
AGC CG AAT	0.55814		AGC CG AAT	0.658525		AGC CG AAT	1.17986
AGC CG ACA	1.02381		AGC CG ACA	0.674807		AGC CG ACA	0.659114
AGC CG ACC	1.10465		AGC CG ACC	0.653812		AGC CG ACC	0.591872
AGC CG ACG	0.810811		AGC CG ACG	0.572183		AGC CG ACG	0.705692
AGC CG ACT	0.798817		AGC CG ACT	0.73616		AGC CG ACT	0.921563
AGC CG AGA	0.787671		AGC CG AGA	1.25		AGC CG AGA	1.58696
AGC CG AGC	1.25828		AGC CG AGC	1.23792		AGC CG AGC	0.983823
AGC CG AGG	0.227273		AGC CG AGG	0.855408		AGC CG AGG	3.7638
AGC CG AGT	1.01562		AGC CG AGT	0.765306		AGC CG AGT	0.753532
AGC CG ATA	0.75		AGC CG ATA	1.09075		AGC CG ATA	1.45433
AGC CG ATC	1.11364		AGC CG ATC	1.20833		AGC CG ATC	1.08503
AGC CG ATG	0.521472		AGC CG ATG	0.876252		AGC CG ATG	1.68034
AGC CG ATT	0.672043		AGC CG ATT	1.22155		AGC CG ATT	1.81767
AGC CG CAA	0.468085		AGC CG CAA	0.129056		AGC CG CAA	0.275711
AGC CG CAC	0.982533		AGC CG CAC	0.350467		AGC CG CAC	0.356698
AGC CG CAG	0.25641		AGC CG CAG	0.211149		AGC CG CAG	0.82348
AGC CG CAT	0.69869		AGC CG CAT	0.146902		AGC CG CAT	0.210253
AGC CG CCA	1.01852		AGC CG CCA	0.383632		AGC CG CCA	0.376657
AGC CG CCC	1.74528		AGC CG CCC	0.383499		AGC CG CCC	0.219735
AGC CG CCG	0.986395		AGC CG CCG	0.44424		AGC CG CCG	0.450368
AGC CG CCT	1.56805		AGC CG CCT	0.423177		AGC CG CCT	0.269875
AGC CG CGA	0.505618		AGC CG CGA	0.139405		AGC CG CGA	0.275713
AGC CG CGC	0.878788		AGC CG CGC	0.259563		AGC CG CGC	0.295365
AGC CG CGG	0.105263		AGC CG CGG	0.144389		AGC CG CGG	1.3717
AGC CG CGT	0.641026		AGC CG CGT	0.163043		AGC CG CGT	0.254348
AGC CG CTA	1.03352		AGC CG CTA	0.258621		AGC CG CTA	0.250233
AGC CG CTC	0.89404		AGC CG CTC	0.441384		AGC CG CTC	0.493696
AGC CG CTG	0.807692		AGC CG CTG	0.339771		AGC CG CTG	0.420669
AGC CG CTT	1.49606		AGC CG CTT	0.239071		AGC CG CTT	0.1598
AGC CG GAA	0.699482		AGC CG GAA	0.359195		AGC CG GAA	0.513516
AGC CG GAC	0.672515		AGC CG GAC	0.433754		AGC CG GAC	0.644973
AGC CG GAG	0.227273		AGC CG GAG	0.19084		AGC CG GAG	0.839695
AGC CG GAT	0.41958		AGC CG GAT	0.420875		AGC CG GAT	1.00309
AGC CG GCA	0.811688		AGC CG GCA	0.995025		AGC CG GCA	1.22587
AGC CG GCC	0.555556		AGC CG GCC	1.03448		AGC CG GCC	1.86207
AGC CG GCG	0.531915		AGC CG GCG	0.999025		AGC CG GCG	1.87817
AGC CG GCT	0.976562		AGC CG GCT	0.979053		AGC CG GCT	1.00255
AGC CG GGA	0.357143		AGC CG GGA	0.666667		AGC CG GGA	1.86667
AGC CG GGC	0.656566		AGC CG GGC	0.730241		AGC CG GGC	1.11221
AGC CG GGG	0.59322		AGC CG GGG	0.555556		AGC CG GGG	0.936508
AGC CG GGT	0.731707		AGC CG GGT	0.543478		AGC CG GGT	0.742754
AGC CG GTA	0.513699		AGC CG GTA	0.5		AGC CG GTA	0.973333
AGC CG GTC	0.88785		AGC CG GTC	0.887681		AGC CG GTC	0.999809
AGC CG GTG	0.268817		AGC CG GTG	0.486618		AGC CG GTG	1.81022
AGC CG GTT	0.517241		AGC CG GTT	0.480769		AGC CG GTT	0.929487
AGC CG TAA	0.72093		AGC CG TAA	0.106838		AGC CG TAA	0.148194
AGC CG TAC	0.396825		AGC CG TAC	0.381098		AGC CG TAC	0.960366
AGC CG TAG	0.454545		AGC CG TAG	0.093006		AGC CG TAG	0.204613
AGC CG TAT	0.460993		AGC CG TAT	0.105932		AGC CG TAT	0.229791
AGC CG TCA	1.05405		AGC CG TCA	0.29976		AGC CG TCA	0.284388
AGC CG TCC	1.53125		AGC CG TCC	0.432526		AGC CG TCC	0.282466
AGC CG TCG	1.07955		AGC CG TCG	0.253807		AGC CG TCG	0.235106
AGC CG TCT	1.08108		AGC CG TCT	0.256052		AGC CG TCT	0.236848
AGC CG TGA	0.258065		AGC CG TGA	0.101133		AGC CG TGA	0.391889
AGC CG TGC	0.364238		AGC CG TGC	0.122549		AGC CG TGC	0.336453
AGC CG TGG	0.320513		AGC CG TGG	0.0208333		AGC CG TGG	0.065
AGC CG TGT	0.263158		AGC CG TGT	0.0963391		AGC CG TGT	0.366089
AGC CG TTA	0.472973		AGC CG TTA	0.121655		AGC CG TTA	0.257212
AGC CG TTC	0.982143		AGC CG TTC	0.342713		AGC CG TTC	0.348944
AGC CG TTG	0.401786		AGC CG TTG	0.111408		AGC CG TTG	0.277283
AGC CG TTT	0.419847		AGC CG TTT	0.173611		AGC CG TTT	0.41351
AGG CG AAA	0.861244		AGG CG AAA	0.810185		AGG CG AAA	0.940715
AGG CG AAC	1.04762		AGG CG AAC	0.554654		AGG CG AAC	0.529442
AGG CG AAG	0.25		AGG CG AAG	0.363372		AGG CG AAG	1.45349
AGG CG AAT	0.771812		AGG CG AAT	0.592593		AGG CG AAT	0.767794
AGG CG ACA	0.637584		AGG CG ACA	0.55325		AGG CG ACA	0.867729
AGG CG ACC	0.55		AGG CG ACC	0.787602		AGG CG ACC	1.432
AGG CG ACG	0.412371		AGG CG ACG	0.670498		AGG CG ACG	1.62596
AGG CG ACT	0.686275		AGG CG ACT	0.401606		AGG CG ACT	0.585198
AGG CG AGA	0.544554		AGG CG AGA	0.85034		AGG CG AGA	1.56153
AGG CG AGC	1.0101		AGG CG AGC	1.02881		AGG CG AGC	1.01852
AGG CG AGG	0.378788		AGG CG AGG	0.884956		AGG CG AGG	2.33628
AGG CG AGT	0.529412		AGG CG AGT	1.07323		AGG CG AGT	2.02722
AGG CG ATA	0.628571		AGG CG ATA	0.653893		AGG CG ATA	1.04028
AGG CG ATC	1.04545		AGG CG ATC	1.05178		AGG CG ATC	1.00605
AGG CG ATG	0.34188		AGG CG ATG	0.563063		AGG CG ATG	1.64696
AGG CG ATT	1.11111		AGG CG ATT	1.28407		AGG CG ATT	1.15566
AGG CG CAA	0.518135		AGG CG CAA	0.223881		AGG CG CAA	0.43209
AGG CG CAC	0.981595		AGG CG CAC	0.425469		AGG CG CAC	0.433447
AGG CG CAG	0.330579		AGG CG CAG	0.465426		AGG CG CAG	1.40791
AGG CG CAT	0.492958		AGG CG CAT	0.199275		AGG CG CAT	0.404244
AGG CG CCA	1.25767		AGG CG CCA	0.403226		AGG CG CCA	0.320614
AGG CG CCC	1.44		AGG CG CCC	0.476783		AGG CG CCC	0.331099
AGG CG CCG	1.51961		AGG CG CCG	0.308642		AGG CG CCG	0.203106
AGG CG CCT	1.88119		AGG CG CCT	0.571429		AGG CG CCT	0.303759
AGG CG CGA	0.507812		AGG CG CGA	0.280656		AGG CG CGA	0.552677
AGG CG CGC	0.46729		AGG CG CGC	0.510204		AGG CG CGC	1.09184
AGG CG CGG	0.460526		AGG CG CGG	0.295276		AGG CG CGG	0.64117
AGG CG CGT	0.449438		AGG CG CGT	0.178937		AGG CG CGT	0.398134
AGG CG CTA	0.935252		AGG CG CTA	0.214174		AGG CG CTA	0.229002
AGG CG CTC	1.5812		AGG CG CTC	0.490196		AGG CG CTC	0.310016
AGG CG CTG	1.08434		AGG CG CTG	0.491898		AGG CG CTG	0.453639
AGG CG CTT	1.18812		AGG CG CTT	0.466418		AGG CG CTT	0.392568
AGG CG GAA	0.564516		AGG CG GAA	0.276243		AGG CG GAA	0.489345
AGG CG GAC	1.05691		AGG CG GAC	0.385802		AGG CG GAC	0.365028
AGG CG GAG	0.30303		AGG CG GAG	0.294613		AGG CG GAG	0.972222
AGG CG GAT	0.434783		AGG CG GAT	0.4662		AGG CG GAT	1.07226
AGG CG GCA	0.572519		AGG CG GCA	0.882594		AGG CG GCA	1.5416
AGG CG GCC	0.940594		AGG CG GCC	0.707547		AGG CG GCC	0.752234
AGG CG GCG	0.153846		AGG CG GCG	0.992063		AGG CG GCG	6.44841
AGG CG GCT	0.933333		AGG CG GCT	0.918635		AGG CG GCT	0.984252
AGG CG GGA	0.347222		AGG CG GGA	0.381944		AGG CG GGA	1.1
AGG CG GGC	0.431034		AGG CG GGC	0.757576		AGG CG GGC	1.75758
AGG CG GGG	0.025		AGG CG GGG	0.357143		AGG CG GGG	14.2857
AGG CG GGT	0.616438		AGG CG GGT	0.506757		AGG CG GGT	0.822072
AGG CG GTA	0.747126		AGG CG GTA	0.480769		AGG CG GTA	0.643491
AGG CG GTC	0.722222		AGG CG GTC	0.656168		AGG CG GTC	0.90854
AGG CG GTG	0.454545		AGG CG GTG	0.468165		AGG CG GTG	1.02996
AGG CG GTT	0.3125		AGG CG GTT	0.694444		AGG CG GTT	2.22222
AGG CG TAA	0.66474		AGG CG TAA	0.335452		AGG CG TAA	0.504636
AGG CG TAC	0.5		AGG CG TAC	0.538793		AGG CG TAC	1.07759
AGG CG TAG	0.21978		AGG CG TAG	0.210084		AGG CG TAG	0.955882
AGG CG TAT	0.144231		AGG CG TAT	0.549769		AGG CG TAT	3.81173
AGG CG TCA	1.06557		AGG CG TCA	0.454981		AGG CG TCA	0.426982
AGG CG TCC	1.54255		AGG CG TCC	0.474684		AGG CG TCC	0.307726
AGG CG TCG	1.10526		AGG CG TCG	0.310945		AGG CG TCG	0.281331
AGG CG TCT	1.04167		AGG CG TCT	0.520833		AGG CG TCT	0.5
AGG CG TGA	0.18018		AGG CG TGA	0.289352		AGG CG TGA	1.6059
AGG CG TGC	0.36036		AGG CG TGC	0.174825		AGG CG TGC	0.48514
AGG CG TGG	0.078125		AGG CG TGG	0.14881		AGG CG TGG	1.90476
AGG CG TGT	0.119048		AGG CG TGT	0.104167		AGG CG TGT	0.875
AGG CG TTA	0.25641		AGG CG TTA	0.416667		AGG CG TTA	1.625
AGG CG TTC	0.466667		AGG CG TTC	0.514403		AGG CG TTC	1.10229
AGG CG TTG	0.253165		AGG CG TTG	0.0368732		AGG CG TTG	0.145649
AGG CG TTT	0.588235		AGG CG TTT	0.320513		AGG CG TTT	0.544872
AGT CG AAA	0.456522		AGT CG AAA	1.27628		AGT CG AAA	2.79565
AGT CG AAC	0.657277		AGT CG AAC	1.34335		AGT CG AAC	2.04381
AGT CG AAG	0.144509		AGT CG AAG	1.00309		AGT CG AAG	6.94136
AGT CG AAT	0.375723		AGT CG AAT	1.375		AGT CG AAT	3.65962
AGT CG ACA	0.555556		AGT CG ACA	1.23574		AGT CG ACA	2.22433
AGT CG ACC	0.327869		AGT CG ACC	1.5404		AGT CG ACC	4.69823
AGT CG ACG	0.28169		AGT CG ACG	0.985663		AGT CG ACG	3.4991
AGT CG ACT	0.423729		AGT CG ACT	1.56003		AGT CG ACT	3.68167
AGT CG AGA	0.289256		AGT CG AGA	1.75159		AGT CG AGA	6.05551
AGT CG AGC	0.93985		AGT CG AGC	1.75121		AGT CG AGC	1.86329
AGT CG AGG	0.15873		AGT CG AGG	1.53689		AGT CG AGG	9.68238
AGT CG AGT	0.20202		AGT CG AGT	1.56538		AGT CG AGT	7.74862
AGT CG ATA	0.441176		AGT CG ATA	1.57233		AGT CG ATA	3.56394
AGT CG ATC	0.608974		AGT CG ATC	1.70233		AGT CG ATC	2.79541
AGT CG ATG	0.140845		AGT CG ATG	0.995025		AGT CG ATG	7.06468
AGT CG ATT	0.5		AGT CG ATT	1.67549		AGT CG ATT	3.35097
AGT CG CAA	0.584112		AGT CG CAA	0.358166		AGT CG CAA	0.613181
AGT CG CAC	0.679825		AGT CG CAC	0.508721		AGT CG CAC	0.748312
AGT CG CAG	0.34188		AGT CG CAG	0.241815		AGT CG CAG	0.70731
AGT CG CAT	0.485714		AGT CG CAT	0.426913		AGT CG CAT	0.878938
AGT CG CCA	0.994475		AGT CG CCA	0.760234		AGT CG CCA	0.764457
AGT CG CCC	1.52778		AGT CG CCC	0.778008		AGT CG CCC	0.509242
AGT CG CCG	1.1745		AGT CG CCG	0.956938		AGT CG CCG	0.814764
AGT CG CCT	1.07843		AGT CG CCT	1.06952		AGT CG CCT	0.991736
AGT CG CGA	0.304878		AGT CG CGA	0.345781		AGT CG CGA	1.13416
AGT CG CGC	0.408163		AGT CG CGC	0.846354		AGT CG CGC	2.07357
AGT CG CGG	0.0617284		AGT CG CGG	0.565844		AGT CG CGG	9.16667
AGT CG CGT	0.384615		AGT CG CGT	0.526557		AGT CG CGT	1.36905
AGT CG CTA	0.625		AGT CG CTA	0.567445		AGT CG CTA	0.907912
AGT CG CTC	1.39535		AGT CG CTC	1.06061		AGT CG CTC	0.760101
AGT CG CTG	1.05263		AGT CG CTG	0.622852		AGT CG CTG	0.59171
AGT CG CTT	1.03306		AGT CG CTT	0.812369		AGT CG CTT	0.786373
AGT CG GAA	0.497076		AGT CG GAA	0.906736		AGT CG GAA	1.82414
AGT CG GAC	0.436242		AGT CG GAC	0.688406		AGT CG GAC	1.57804
AGT CG GAG	0.136986		AGT CG GAG	0.70132		AGT CG GAG	5.11964
AGT CG GAT	0.138889		AGT CG GAT	0.542237		AGT CG GAT	3.90411
AGT CG GCA	0.604027		AGT CG GCA	2.11382		AGT CG GCA	3.49955
AGT CG GCC	0.720721		AGT CG GCC	1.6934		AGT CG GCC	2.3496
AGT CG GCG	0.478723		AGT CG GCG	1.55109		AGT CG GCG	3.24006
AGT CG GCT	0.284091		AGT CG GCT	1.78571		AGT CG GCT	6.28571
AGT CG GGA	0.422535		AGT CG GGA	1.52954		AGT CG GGA	3.6199
AGT CG GGC	0.4375		AGT CG GGC	1.26404		AGT CG GGC	2.88925
AGT CG GGG	0.0892857		AGT CG GGG	1.15462		AGT CG GGG	12.9317
AGT CG GGT	0.416667		AGT CG GGT	1.16487		AGT CG GGT	2.7957
AGT CG GTA	0.570175		AGT CG GTA	1.21753		AGT CG GTA	2.13536
AGT CG GTC	0.657895		AGT CG GTC	1.44231		AGT CG GTC	2.19231
AGT CG GTG	0.337838		AGT CG GTG	0.863363		AGT CG GTG	2.55556
AGT CG GTT	0.367647		AGT CG GTT	1.26543		AGT CG GTT	3.44198
AGT CG TAA	0.911765		AGT CG TAA	0.127365		AGT CG TAA	0.139691
AGT CG TAC	0.479042		AGT CG TAC	0.708502		AGT CG TAC	1.479
AGT CG TAG	0.0574713		AGT CG TAG	0.146199		AGT CG TAG	2.54386
AGT CG TAT	0.176991		AGT CG TAT	0.303819		AGT CG TAT	1.71658
AGT CG TCA	0.662252		AGT CG TCA	0.378788		AGT CG TCA	0.57197
AGT CG TCC	1.29139		AGT CG TCC	0.747384		AGT CG TCC	0.578744
AGT CG TCG	0.730337		AGT CG TCG	0.569544		AGT CG TCG	0.779838
AGT CG TCT	0.604396		AGT CG TCT	0.555556		AGT CG TCT	0.919192
AGT CG TGA	0.125		AGT CG TGA	0.198413		AGT CG TGA	1.5873
AGT CG TGC	0.343137		AGT CG TGC	0.610269		AGT CG TGC	1.7785
AGT CG TGG	0.15873		AGT CG TGG	0.340909		AGT CG TGG	2.14773
AGT CG TGT	0.19802		AGT CG TGT	0.154321		AGT CG TGT	0.779321
AGT CG TTA	0.560748		AGT CG TTA	0.49435		AGT CG TTA	0.881591
AGT CG TTC	0.333333		AGT CG TTC	0.707547		AGT CG TTC	2.12264
AGT CG TTG	0.441176		AGT CG TTG	0.297619		AGT CG TTG	0.674603
AGT CG TTT	0.494505		AGT CG TTT	0.495338		AGT CG TTT	1.00168
ATA CG AAA	2.05882		ATA CG AAA	1.60488		ATA CG AAA	0.779514
ATA CG AAC	2.02934		ATA CG AAC	1.88758		ATA CG AAC	0.930147
ATA CG AAG	1.39151		ATA CG AAG	1.38498		ATA CG AAG	0.995305
ATA CG AAT	1.625		ATA CG AAT	1.63765		ATA CG AAT	1.00778
ATA CG ACA	1.85075		ATA CG ACA	1.6731		ATA CG ACA	0.904015
ATA CG ACC	2.40964		ATA CG ACC	1.86152		ATA CG ACC	0.77253
ATA CG ACG	1.73228		ATA CG ACG	1.61421		ATA CG ACG	0.931837
ATA CG ACT	1.67323		ATA CG ACT	1.87147		ATA CG ACT	1.11848
ATA CG AGA	1.65072		ATA CG AGA	1.81557		ATA CG AGA	1.09987
ATA CG AGC	2.38839		ATA CG AGC	1.8739		ATA CG AGC	0.784585
ATA CG AGG	1.25		ATA CG AGG	1.72144		ATA CG AGG	1.37715
ATA CG AGT	1.56425		ATA CG AGT	1.91532		ATA CG AGT	1.22444
ATA CG ATA	1.70909		ATA CG ATA	2.02991		ATA CG ATA	1.18772
ATA CG ATC	2.11896		ATA CG ATC	2.11806		ATA CG ATC	0.999574
ATA CG ATG	1.29787		ATA CG ATG	1.6317		ATA CG ATG	1.25721
ATA CG ATT	1.35638		ATA CG ATT	1.7432		ATA CG ATT	1.28518
ATA CG CAA	1.72554		ATA CG CAA	1.04588		ATA CG CAA	0.606119
ATA CG CAC	2.34043		ATA CG CAC	1.36409		ATA CG CAC	0.582837
ATA CG CAG	1.52083		ATA CG CAG	1.0978		ATA CG CAG	0.721844
ATA CG CAT	1.78571		ATA CG CAT	1.25786		ATA CG CAT	0.704403
ATA CG CCA	2.60188		ATA CG CCA	1.6844		ATA CG CCA	0.647377
ATA CG CCC	2.85484		ATA CG CCC	1.69107		ATA CG CCC	0.592354
ATA CG CCG	2.33184		ATA CG CCG	1.69131		ATA CG CCG	0.725311
ATA CG CCT	2.7551		ATA CG CCT	1.50219		ATA CG CCT	0.54524
ATA CG CGA	1.32959		ATA CG CGA	1.03893		ATA CG CGA	0.781394
ATA CG CGC	1.93431		ATA CG CGC	1.72377		ATA CG CGC	0.891158
ATA CG CGG	0.901163		ATA CG CGG	1.20056		ATA CG CGG	1.33224
ATA CG CGT	1.90217		ATA CG CGT	1.36519		ATA CG CGT	0.717699
ATA CG CTA	2.15116		ATA CG CTA	1.57534		ATA CG CTA	0.732321
ATA CG CTC	2.72917		ATA CG CTC	1.56695		ATA CG CTC	0.57415
ATA CG CTG	2.11538		ATA CG CTG	1.33987		ATA CG CTG	0.633393
ATA CG CTT	2.66667		ATA CG CTT	1.50745		ATA CG CTT	0.565295
ATA CG GAA	1.75097		ATA CG GAA	1.31712		ATA CG GAA	0.752223
ATA CG GAC	1.86747		ATA CG GAC	1.59151		ATA CG GAC	0.852229
ATA CG GAG	0.805085		ATA CG GAG	1.20885		ATA CG GAG	1.50152
ATA CG GAT	1.52695		ATA CG GAT	1.45601		ATA CG GAT	0.953544
ATA CG GCA	1.90367		ATA CG GCA	2.10714		ATA CG GCA	1.10688
ATA CG GCC	2.05742		ATA CG GCC	2.0141		ATA CG GCC	0.978946
ATA CG GCG	1.64557		ATA CG GCG	2.10823		ATA CG GCG	1.28116
ATA CG GCT	1.74194		ATA CG GCT	1.89201		ATA CG GCT	1.08615
ATA CG GGA	1.52027		ATA CG GGA	1.65525		ATA CG GGA	1.08879
ATA CG GGC	1.92568		ATA CG GGC	1.92874		ATA CG GGC	1.00159
ATA CG GGG	1.07595		ATA CG GGG	1.6129		ATA CG GGG	1.49905
ATA CG GGT	1.42276		ATA CG GGT	1.73221		ATA CG GGT	1.2175
ATA CG GTA	1.5847		ATA CG GTA	1.64474		ATA CG GTA	1.03789
ATA CG GTC	2.39011		ATA CG GTC	1.67984		ATA CG GTC	0.70283
ATA CG GTG	0.775194		ATA CG GTG	1.75305		ATA CG GTG	2.26143
ATA CG GTT	1.51613		ATA CG GTT	1.38109		ATA CG GTT	0.910929
ATA CG TAA	2.00935		ATA CG TAA	1.09925		ATA CG TAA	0.547067
ATA CG TAC	1.87956		ATA CG TAC	1.5029		ATA CG TAC	0.799602
ATA CG TAG	1.37097		ATA CG TAG	0.881123		ATA CG TAG	0.642702
ATA CG TAT	1.34518		ATA CG TAT	1.09975		ATA CG TAT	0.817552
ATA CG TCA	2.47212		ATA CG TCA	1.37324		ATA CG TCA	0.555491
ATA CG TCC	2.56303		ATA CG TCC	1.54321		ATA CG TCC	0.602105
ATA CG TCG	2.25989		ATA CG TCG	1.34712		ATA CG TCG	0.5961
ATA CG TCT	2.21519		ATA CG TCT	1.6297		ATA CG TCT	0.735695
ATA CG TGA	1.19658		ATA CG TGA	0.906489		ATA CG TGA	0.757565
ATA CG TGC	1.04651		ATA CG TGC	1.15093		ATA CG TGC	1.09978
ATA CG TGG	0.357143		ATA CG TGG	0.555556		ATA CG TGG	1.55556
ATA CG TGT	0.723684		ATA CG TGT	0.879044		ATA CG TGT	1.21468
ATA CG TTA	1.80095		ATA CG TTA	0.816441		ATA CG TTA	0.45334
ATA CG TTC	2		ATA CG TTC	1.34259		ATA CG TTC	0.671296
ATA CG TTG	1.22581		ATA CG TTG	0.943073		ATA CG TTG	0.769349
ATA CG TTT	1.51515		ATA CG TTT	1.10399		ATA CG TTT	0.728632
ATC CG AAA	1.81159		ATC CG AAA	1.30622		ATC CG AAA	0.721032
ATC CG AAC	2.22571		ATC CG AAC	1.6266		ATC CG AAC	0.730826
ATC CG AAG	0.857843		ATC CG AAG	1.03791		ATC CG AAG	1.2099
ATC CG AAT	1.05603		ATC CG AAT	1.30134		ATC CG AAT	1.23229
ATC CG ACA	1.71815		ATC CG ACA	1.42668		ATC CG ACA	0.830361
ATC CG ACC	1.87773		ATC CG ACC	1.50518		ATC CG ACC	0.801598
ATC CG ACG	1.54506		ATC CG ACG	1.078		ATC CG ACG	0.697708
ATC CG ACT	1.43646		ATC CG ACT	1.3985		ATC CG ACT	0.973572
ATC CG AGA	1.59884		ATC CG AGA	1.40102		ATC CG AGA	0.876274
ATC CG AGC	1.96237		ATC CG AGC	1.68495		ATC CG AGC	0.858634
ATC CG AGG	1.02679		ATC CG AGG	1.20968		ATC CG AGG	1.17812
ATC CG AGT	1.81818		ATC CG AGT	1.36584		ATC CG AGT	0.75121
ATC CG ATA	1.69643		ATC CG ATA	1.58679		ATC CG ATA	0.93537
ATC CG ATC	1.89732		ATC CG ATC	1.48226		ATC CG ATC	0.781238
ATC CG ATG	1.25683		ATC CG ATG	1.39436		ATC CG ATG	1.10942
ATC CG ATT	1.63793		ATC CG ATT	1.5625		ATC CG ATT	0.953947
ATC CG CAA	1.60345		ATC CG CAA	0.62037		ATC CG CAA	0.386898
ATC CG CAC	1.90741		ATC CG CAC	0.969185		ATC CG CAC	0.508116
ATC CG CAG	1.01156		ATC CG CAG	0.458038		ATC CG CAG	0.452803
ATC CG CAT	1.9403		ATC CG CAT	0.617771		ATC CG CAT	0.31839
ATC CG CCA	2.40143		ATC CG CCA	0.875604		ATC CG CCA	0.364617
ATC CG CCC	2.95547		ATC CG CCC	1.08475		ATC CG CCC	0.367033
ATC CG CCG	2.09677		ATC CG CCG	0.928715		ATC CG CCG	0.442926
ATC CG CCT	2.5		ATC CG CCT	1.00108		ATC CG CCT	0.400433
ATC CG CGA	1.02871		ATC CG CGA	0.409836		ATC CG CGA	0.398399
ATC CG CGC	1.75743		ATC CG CGC	0.826251		ATC CG CGC	0.470149
ATC CG CGG	0.871212		ATC CG CGG	0.648148		ATC CG CGG	0.743961
ATC CG CGT	1.33758		ATC CG CGT	0.671036		ATC CG CGT	0.501679
ATC CG CTA	1.78049		ATC CG CTA	0.918737		ATC CG CTA	0.516003
ATC CG CTC	2.3743		ATC CG CTC	0.970729		ATC CG CTC	0.408848
ATC CG CTG	1.6242		ATC CG CTG	0.855655		ATC CG CTG	0.526815
ATC CG CTT	2.13415		ATC CG CTT	1.11607		ATC CG CTT	0.522959
ATC CG GAA	0.938967		ATC CG GAA	1.01909		ATC CG GAA	1.08533
ATC CG GAC	1.35678		ATC CG GAC	1.12489		ATC CG GAC	0.829082
ATC CG GAG	0.677966		ATC CG GAG	0.727912		ATC CG GAG	1.07367
ATC CG GAT	1.34483		ATC CG GAT	0.823045		ATC CG GAT	0.612008
ATC CG GCA	1.54545		ATC CG GCA	1.59765		ATC CG GCA	1.03377
ATC CG GCC	1.48936		ATC CG GCC	1.47975		ATC CG GCC	0.993547
ATC CG GCG	1.45038		ATC CG GCG	1.81738		ATC CG GCG	1.25303
ATC CG GCT	1.32353		ATC CG GCT	1.80288		ATC CG GCT	1.36218
ATC CG GGA	0.766129		ATC CG GGA	1.50463		ATC CG GGA	1.96394
ATC CG GGC	1.22137		ATC CG GGC	1.57915		ATC CG GGC	1.29293
ATC CG GGG	0.78125		ATC CG GGG	1.38889		ATC CG GGG	1.77778
ATC CG GGT	1.44444		ATC CG GGT	1.44336		ATC CG GGT	0.999246
ATC CG GTA	1.3		ATC CG GTA	1.22655		ATC CG GTA	0.943501
ATC CG GTC	1.59259		ATC CG GTC	1.2766		ATC CG GTC	0.801583
ATC CG GTG	0.959596		ATC CG GTG	1.05556		ATC CG GTG	1.1
ATC CG GTT	1.33621		ATC CG GTT	1.45503		ATC CG GTT	1.08892
ATC CG TAA	1.55462		ATC CG TAA	0.482724		ATC CG TAA	0.310509
ATC CG TAC	1.06796		ATC CG TAC	1.14495		ATC CG TAC	1.07209
ATC CG TAG	0.856164		ATC CG TAG	0.284553		ATC CG TAG	0.332358
ATC CG TAT	0.921986		ATC CG TAT	0.426913		ATC CG TAT	0.463036
ATC CG TCA	1.9457		ATC CG TCA	0.948184		ATC CG TCA	0.487322
ATC CG TCC	2.6087		ATC CG TCC	1.35091		ATC CG TCC	0.517849
ATC CG TCG	2.08029		ATC CG TCG	0.684664		ATC CG TCG	0.329119
ATC CG TCT	2.04545		ATC CG TCT	1.16758		ATC CG TCT	0.570818
ATC CG TGA	0.909091		ATC CG TGA	0.440379		ATC CG TGA	0.484417
ATC CG TGC	0.748503		ATC CG TGC	0.829946		ATC CG TGC	1.10881
ATC CG TGG	0.315315		ATC CG TGG	0.289855		ATC CG TGG	0.919255
ATC CG TGT	0.694444		ATC CG TGT	0.477431		ATC CG TGT	0.6875
ATC CG TTA	1.60606		ATC CG TTA	0.669935		ATC CG TTA	0.417129
ATC CG TTC	1.56489		ATC CG TTC	0.91967		ATC CG TTC	0.587691
ATC CG TTG	0.462185		ATC CG TTG	0.438596		ATC CG TTG	0.948963
ATC CG TTT	1.21324		ATC CG TTT	0.735294		ATC CG TTT	0.606061
ATG CG AAA	1.17264		ATG CG AAA	1.09053		ATG CG AAA	0.929984
ATG CG AAC	1.65574		ATG CG AAC	1.29585		ATG CG AAC	0.782644
ATG CG AAG	0.537634		ATG CG AAG	0.76567		ATG CG AAG	1.42415
ATG CG AAT	1.03774		ATG CG AAT	1.12078		ATG CG AAT	1.08002
ATG CG ACA	1.23134		ATG CG ACA	1.19048		ATG CG ACA	0.966811
ATG CG ACC	1.27119		ATG CG ACC	1.13539		ATG CG ACC	0.893173
ATG CG ACG	1.56977		ATG CG ACG	1.01661		ATG CG ACG	0.647618
ATG CG ACT	1.08696		ATG CG ACT	1.13495		ATG CG ACT	1.04415
ATG CG AGA	1.24183		ATG CG AGA	1.15741		ATG CG AGA	0.932018
ATG CG AGC	1.92308		ATG CG AGC	1.54762		ATG CG AGC	0.804762
ATG CG AGG	1.13861		ATG CG AGG	1.26689		ATG CG AGG	1.11266
ATG CG AGT	1.29921		ATG CG AGT	0.909091		ATG CG AGT	0.699725
ATG CG ATA	1.27413		ATG CG ATA	1.39728		ATG CG ATA	1.09665
ATG CG ATC	2.08824		ATG CG ATC	1.47661		ATG CG ATC	0.707108
ATG CG ATG	0.851064		ATG CG ATG	1.09747		ATG CG ATG	1.28953
ATG CG ATT	1.36943		ATG CG ATT	1.21855		ATG CG ATT	0.889827
ATG CG CAA	1.49038		ATG CG CAA	0.523302		ATG CG CAA	0.351119
ATG CG CAC	1.77474		ATG CG CAC	0.92812		ATG CG CAC	0.52296
ATG CG CAG	1.09467		ATG CG CAG	0.568182		ATG CG CAG	0.519042
ATG CG CAT	1.64583		ATG CG CAT	0.608466		ATG CG CAT	0.369701
ATG CG CCA	1.91235		ATG CG CCA	0.893655		ATG CG CCA	0.467307
ATG CG CCC	2.43961		ATG CG CCC	1.01175		ATG CG CCC	0.414717
ATG CG CCG	2.38994		ATG CG CCG	1.03816		ATG CG CCG	0.434388
ATG CG CCT	2.21622		ATG CG CCT	1.14829		ATG CG CCT	0.518133
ATG CG CGA	1.17347		ATG CG CGA	0.691991		ATG CG CGA	0.589696
ATG CG CGC	1.50273		ATG CG CGC	0.877193		ATG CG CGC	0.583732
ATG CG CGG	0.424528		ATG CG CGG	0.718391		ATG CG CGG	1.69221
ATG CG CGT	1.13208		ATG CG CGT	0.657895		ATG CG CGT	0.58114
ATG CG CTA	1.77419		ATG CG CTA	0.779376		ATG CG CTA	0.439285
ATG CG CTC	2.02247		ATG CG CTC	0.974843		ATG CG CTC	0.482006
ATG CG CTG	1.95946		ATG CG CTG	0.604491		ATG CG CTG	0.308499
ATG CG CTT	2.19595		ATG CG CTT	0.883257		ATG CG CTT	0.402221
ATG CG GAA	0.851064		ATG CG GAA	0.874126		ATG CG GAA	1.0271
ATG CG GAC	1.14796		ATG CG GAC	0.760341		ATG CG GAC	0.662341
ATG CG GAG	0.639535		ATG CG GAG	0.568182		ATG CG GAG	0.88843
ATG CG GAT	1.38211		ATG CG GAT	0.873253		ATG CG GAT	0.631825
ATG CG GCA	1.23377		ATG CG GCA	1.5166		ATG CG GCA	1.22925
ATG CG GCC	1.64474		ATG CG GCC	1.46761		ATG CG GCC	0.892308
ATG CG GCG	0.6		ATG CG GCG	1.33605		ATG CG GCG	2.22675
ATG CG GCT	1.27119		ATG CG GCT	1.54915		ATG CG GCT	1.21866
ATG CG GGA	0.76087		ATG CG GGA	1.08447		ATG CG GGA	1.42531
ATG CG GGC	1.26168		ATG CG GGC	1.43149		ATG CG GGC	1.13459
ATG CG GGG	1.16667		ATG CG GGG	1.14087		ATG CG GGG	0.977891
ATG CG GGT	0.740741		ATG CG GGT	1.25		ATG CG GGT	1.6875
ATG CG GTA	1.14754		ATG CG GTA	1.08507		ATG CG GTA	0.945561
ATG CG GTC	0.905512		ATG CG GTC	1.57068		ATG CG GTC	1.73458
ATG CG GTG	0.406977		ATG CG GTG	0.768322		ATG CG GTG	1.88788
ATG CG GTT	0.679012		ATG CG GTT	1.05556		ATG CG GTT	1.55455
ATG CG TAA	1.61943		ATG CG TAA	0.778689		ATG CG TAA	0.48084
ATG CG TAC	1.3981		ATG CG TAC	0.86478		ATG CG TAC	0.618537
ATG CG TAG	1.22807		ATG CG TAG	0.62724		ATG CG TAG	0.510753
ATG CG TAT	1.14907		ATG CG TAT	0.626844		ATG CG TAT	0.545523
ATG CG TCA	1.82353		ATG CG TCA	0.863095		ATG CG TCA	0.47331
ATG CG TCC	1.99422		ATG CG TCC	1.32802		ATG CG TCC	0.665935
ATG CG TCG	1.68033		ATG CG TCG	0.763525		ATG CG TCG	0.454391
ATG CG TCT	1.96581		ATG CG TCT	0.729167		ATG CG TCT	0.370924
ATG CG TGA	0.65625		ATG CG TGA	0.462963		ATG CG TGA	0.705467
ATG CG TGC	1.07692		ATG CG TGC	0.608828		ATG CG TGC	0.56534
ATG CG TGG	0.6		ATG CG TGG	0.444444		ATG CG TGG	0.740741
ATG CG TGT	0.504587		ATG CG TGT	0.374532		ATG CG TGT	0.742254
ATG CG TTA	1.52174		ATG CG TTA	0.561594		ATG CG TTA	0.369048
ATG CG TTC	1.5		ATG CG TTC	1.11532		ATG CG TTC	0.743547
ATG CG TTG	0.990099		ATG CG TTG	0.767544		ATG CG TTG	0.775219
ATG CG TTT	1.18644		ATG CG TTT	0.584795		ATG CG TTT	0.492899
ATT CG AAA	1.06061		ATT CG AAA	1.38889		ATT CG AAA	1.30952
ATT CG AAC	1.18881		ATT CG AAC	1.6886		ATT CG AAC	1.42041
ATT CG AAG	0.433333		ATT CG AAG	0.958995		ATT CG AAG	2.21306
ATT CG AAT	0.851064		ATT CG AAT	1.27953		ATT CG AAT	1.50344
ATT CG ACA	0.787234		ATT CG ACA	1.51072		ATT CG ACA	1.91902
ATT CG ACC	0.952381		ATT CG ACC	1.47715		ATT CG ACC	1.551
ATT CG ACG	0.739645		ATT CG ACG	1.06516		ATT CG ACG	1.4401
ATT CG ACT	0.89172		ATT CG ACT	1.42815		ATT CG ACT	1.60157
ATT CG AGA	0.916031		ATT CG AGA	1.82648		ATT CG AGA	1.99391
ATT CG AGC	1.10497		ATT CG AGC	1.55396		ATT CG AGC	1.40634
ATT CG AGG	0.742574		ATT CG AGG	1.29419		ATT CG AGG	1.74285
ATT CG AGT	0.6		ATT CG AGT	1.27866		ATT CG AGT	2.1311
ATT CG ATA	0.924855		ATT CG ATA	1.53584		ATT CG ATA	1.66062
ATT CG ATC	1.16071		ATT CG ATC	1.64188		ATT CG ATC	1.41455
ATT CG ATG	0.384615		ATT CG ATG	1.21283		ATT CG ATG	3.15336
ATT CG ATT	0.683453		ATT CG ATT	1.69025		ATT CG ATT	2.4731
ATT CG CAA	1.08597		ATT CG CAA	0.430187		ATT CG CAA	0.39613
ATT CG CAC	1.20253		ATT CG CAC	0.727147		ATT CG CAC	0.60468
ATT CG CAG	0.558824		ATT CG CAG	0.453278		ATT CG CAG	0.811128
ATT CG CAT	1		ATT CG CAT	0.485866		ATT CG CAT	0.485866
ATT CG CCA	1.41631		ATT CG CCA	0.988889		ATT CG CCA	0.698215
ATT CG CCC	2.28889		ATT CG CCC	1.02089		ATT CG CCC	0.446021
ATT CG CCG	1.42857		ATT CG CCG	1.06061		ATT CG CCG	0.742424
ATT CG CCT	2		ATT CG CCT	1.0332		ATT CG CCT	0.516599
ATT CG CGA	0.57377		ATT CG CGA	0.649556		ATT CG CGA	1.13208
ATT CG CGC	1.11111		ATT CG CGC	0.94697		ATT CG CGC	0.852273
ATT CG CGG	0.183486		ATT CG CGG	0.817511		ATT CG CGG	4.45543
ATT CG CGT	0.75		ATT CG CGT	0.582627		ATT CG CGT	0.776836
ATT CG CTA	1.125		ATT CG CTA	1.03761		ATT CG CTA	0.922323
ATT CG CTC	1.94444		ATT CG CTC	1.04626		ATT CG CTC	0.538074
ATT CG CTG	0.992063		ATT CG CTG	0.585938		ATT CG CTG	0.590625
ATT CG CTT	1.76667		ATT CG CTT	0.878378		ATT CG CTT	0.497195
ATT CG GAA	0.353261		ATT CG GAA	0.809229		ATT CG GAA	2.29074
ATT CG GAC	1.05263		ATT CG GAC	1.08089		ATT CG GAC	1.02685
ATT CG GAG	0.4375		ATT CG GAG	0.517032		ATT CG GAG	1.18179
ATT CG GAT	0.530303		ATT CG GAT	0.678839		ATT CG GAT	1.2801
ATT CG GCA	0.844156		ATT CG GCA	1.86357		ATT CG GCA	2.20762
ATT CG GCC	1.19205		ATT CG GCC	2.03824		ATT CG GCC	1.70986
ATT CG GCG	0.659341		ATT CG GCG	1.76554		ATT CG GCG	2.67773
ATT CG GCT	0.663265		ATT CG GCT	1.68845		ATT CG GCT	2.54567
ATT CG GGA	0.38835		ATT CG GGA	1.30671		ATT CG GGA	3.36477
ATT CG GGC	0.786517		ATT CG GGC	1.71821		ATT CG GGC	2.18459
ATT CG GGG	0.25		ATT CG GGG	1.58451		ATT CG GGG	6.33803
ATT CG GGT	0.342466		ATT CG GGT	1.24611		ATT CG GGT	3.63863
ATT CG GTA	0.466102		ATT CG GTA	1.26488		ATT CG GTA	2.71374
ATT CG GTC	1.23853		ATT CG GTC	1.55109		ATT CG GTC	1.25237
ATT CG GTG	0.625		ATT CG GTG	1.10677		ATT CG GTG	1.77083
ATT CG GTT	0.705882		ATT CG GTT	1.36667		ATT CG GTT	1.93611
ATT CG TAA	1.24324		ATT CG TAA	0.376157		ATT CG TAA	0.302561
ATT CG TAC	1.13636		ATT CG TAC	1.13899		ATT CG TAC	1.00231
ATT CG TAG	0.731707		ATT CG TAG	0.332447		ATT CG TAG	0.454344
ATT CG TAT	0.724138		ATT CG TAT	0.376984		ATT CG TAT	0.520597
ATT CG TCA	1.56863		ATT CG TCA	0.606641		ATT CG TCA	0.386734
ATT CG TCC	1.66667		ATT CG TCC	0.914205		ATT CG TCC	0.548523
ATT CG TCG	1.06061		ATT CG TCG	0.578704		ATT CG TCG	0.545635
ATT CG TCT	1.65385		ATT CG TCT	0.717593		ATT CG TCT	0.433893
ATT CG TGA	0.534351		ATT CG TGA	0.279018		ATT CG TGA	0.522162
ATT CG TGC	0.437956		ATT CG TGC	0.671406		ATT CG TGC	1.53304
ATT CG TGG	0.174419		ATT CG TGG	0.14245		ATT CG TGG	0.816714
ATT CG TGT	0.416667		ATT CG TGT	0.216049		ATT CG TGT	0.518519
ATT CG TTA	1.14198		ATT CG TTA	0.304878		ATT CG TTA	0.266974
ATT CG TTC	1.07914		ATT CG TTC	0.875947		ATT CG TTC	0.811711
ATT CG TTG	0.368421		ATT CG TTG	0.4329		ATT CG TTG	1.17502
ATT CG TTT	1.1413		ATT CG TTT	0.46875		ATT CG TTT	0.410714
CAA CG AAA	0.685393		CAA CG AAA	1.52371		CAA CG AAA	2.22312
CAA CG AAC	0.954357		CAA CG AAC	1.61783		CAA CG AAC	1.6952
CAA CG AAG	0.406627		CAA CG AAG	1.13095		CAA CG AAG	2.78131
CAA CG AAT	0.647887		CAA CG AAT	1.41243		CAA CG AAT	2.18005
CAA CG ACA	0.845411		CAA CG ACA	1.49588		CAA CG ACA	1.76941
CAA CG ACC	0.803571		CAA CG ACC	1.50748		CAA CG ACC	1.87597
CAA CG ACG	0.491071		CAA CG ACG	1.33145		CAA CG ACG	2.71132
CAA CG ACT	0.595238		CAA CG ACT	1.61479		CAA CG ACT	2.71285
CAA CG AGA	0.541516		CAA CG AGA	1.94269		CAA CG AGA	3.58749
CAA CG AGC	1.16883		CAA CG AGC	1.74092		CAA CG AGC	1.48946
CAA CG AGG	0.472222		CAA CG AGG	1.49829		CAA CG AGG	3.17284
CAA CG AGT	0.788382		CAA CG AGT	1.47206		CAA CG AGT	1.86719
CAA CG ATA	0.652709		CAA CG ATA	1.7693		CAA CG ATA	2.7107
CAA CG ATC	1.07345		CAA CG ATC	1.94032		CAA CG ATC	1.80756
CAA CG ATG	0.348837		CAA CG ATG	1.43318		CAA CG ATG	4.10845
CAA CG ATT	0.678295		CAA CG ATT	1.75703		CAA CG ATT	2.59036
CAA CG CAA	0.863931		CAA CG CAA	0.771605		CAA CG CAA	0.893133
CAA CG CAC	1.22762		CAA CG CAC	1.20677		CAA CG CAC	0.983017
CAA CG CAG	0.486891		CAA CG CAG	0.792011		CAA CG CAG	1.62667
CAA CG CAT	0.896359		CAA CG CAT	0.973007		CAA CG CAT	1.08551
CAA CG CCA	1.13874		CAA CG CCA	1.42262		CAA CG CCA	1.24929
CAA CG CCC	1.52		CAA CG CCC	1.53579		CAA CG CCC	1.01039
CAA CG CCG	1.12205		CAA CG CCG	1.31667		CAA CG CCG	1.17345
CAA CG CCT	1.45105		CAA CG CCT	1.59263		CAA CG CCT	1.09757
CAA CG CGA	0.48048		CAA CG CGA	0.965278		CAA CG CGA	2.00898
CAA CG CGC	1.04305		CAA CG CGC	1.41975		CAA CG CGC	1.36116
CAA CG CGG	0.309524		CAA CG CGG	1.11186		CAA CG CGG	3.59216
CAA CG CGT	0.588235		CAA CG CGT	1.26234		CAA CG CGT	2.14598
CAA CG CTA	0.825688		CAA CG CTA	1.1471		CAA CG CTA	1.38926
CAA CG CTC	1.36364		CAA CG CTC	1.57285		CAA CG CTC	1.15342
CAA CG CTG	0.80786		CAA CG CTG	1.28292		CAA CG CTG	1.58805
CAA CG CTT	1.26894		CAA CG CTT	1.17925		CAA CG CTT	0.929316
CAA CG GAA	1.01173		CAA CG GAA	1.22705		CAA CG GAA	1.21282
CAA CG GAC	0.974441		CAA CG GAC	1.54055		CAA CG GAC	1.58096
CAA CG GAG	0.35503		CAA CG GAG	1.04167		CAA CG GAG	2.93403
CAA CG GAT	0.67623		CAA CG GAT	1.02065		CAA CG GAT	1.50933
CAA CG GCA	1.02996		CAA CG GCA	1.74157		CAA CG GCA	1.69091
CAA CG GCC	1.6383		CAA CG GCC	1.93182		CAA CG GCC	1.17916
CAA CG GCG	0.649718		CAA CG GCG	1.75141		CAA CG GCG	2.69565
CAA CG GCT	0.857988		CAA CG GCT	1.91819		CAA CG GCT	2.23568
CAA CG GGA	0.628272		CAA CG GGA	1.82203		CAA CG GGA	2.90007
CAA CG GGC	0.901639		CAA CG GGC	1.82453		CAA CG GGC	2.02357
CAA CG GGG	0.45		CAA CG GGG	1.38889		CAA CG GGG	3.08642
CAA CG GGT	0.888889		CAA CG GGT	1.30682		CAA CG GGT	1.47017
CAA CG GTA	0.844749		CAA CG GTA	1.59668		CAA CG GTA	1.89012
CAA CG GTC	1.03365		CAA CG GTC	1.81713		CAA CG GTC	1.75797
CAA CG GTG	0.291971		CAA CG GTG	1.4881		CAA CG GTG	5.09673
CAA CG GTT	0.814607		CAA CG GTT	1.36946		CAA CG GTT	1.68113
CAA CG TAA	1.10149		CAA CG TAA	0.916667		CAA CG TAA	0.83221
CAA CG TAC	0.933908		CAA CG TAC	1.35641		CAA CG TAC	1.45241
CAA CG TAG	0.467128		CAA CG TAG	0.840863		CAA CG TAG	1.80007
CAA CG TAT	0.658436		CAA CG TAT	1.18313		CAA CG TAT	1.79688
CAA CG TCA	1.42617		CAA CG TCA	1.1488		CAA CG TCA	0.805509
CAA CG TCC	1.66667		CAA CG TCC	1.30208		CAA CG TCC	0.78125
CAA CG TCG	1.23116		CAA CG TCG	1.12222		CAA CG TCG	0.911519
CAA CG TCT	0.833333		CAA CG TCT	1.47281		CAA CG TCT	1.76737
CAA CG TGA	0.375494		CAA CG TGA	0.69937		CAA CG TGA	1.86253
CAA CG TGC	0.549645		CAA CG TGC	0.96792		CAA CG TGC	1.76099
CAA CG TGG	0.153374		CAA CG TGG	0.677267		CAA CG TGG	4.41578
CAA CG TGT	0.264423		CAA CG TGT	0.578704		CAA CG TGT	2.18855
CAA CG TTA	0.594406		CAA CG TTA	0.868056		CAA CG TTA	1.46038
CAA CG TTC	0.869565		CAA CG TTC	1.08495		CAA CG TTC	1.24769
CAA CG TTG	0.316092		CAA CG TTG	0.698459		CAA CG TTG	2.20967
CAA CG TTT	0.628019		CAA CG TTT	0.763666		CAA CG TTT	1.21599
CAC CG AAA	1.15869		CAC CG AAA	1.14566		CAC CG AAA	0.988757
CAC CG AAC	1.18162		CAC CG AAC	1.3345		CAC CG AAC	1.12938
CAC CG AAG	0.438931		CAC CG AAG	1.00575		CAC CG AAG	2.29135
CAC CG AAT	0.813253		CAC CG AAT	1.08618		CAC CG AAT	1.3356
CAC CG ACA	0.996979		CAC CG ACA	1.05205		CAC CG ACA	1.05524
CAC CG ACC	1.10315		CAC CG ACC	1.09392		CAC CG ACC	0.991635
CAC CG ACG	0.743494		CAC CG ACG	1.08261		CAC CG ACG	1.4561
CAC CG ACT	0.890152		CAC CG ACT	1.12179		CAC CG ACT	1.26023
CAC CG AGA	1.08051		CAC CG AGA	1.57721		CAC CG AGA	1.45969
CAC CG AGC	1.49425		CAC CG AGC	1.55556		CAC CG AGC	1.04103
CAC CG AGG	0.365854		CAC CG AGG	1.41844		CAC CG AGG	3.87707
CAC CG AGT	0.932642		CAC CG AGT	1.51042		CAC CG AGT	1.6195
CAC CG ATA	0.729167		CAC CG ATA	1.48037		CAC CG ATA	2.03023
CAC CG ATC	1.28159		CAC CG ATC	1.70833		CAC CG ATC	1.33298
CAC CG ATG	0.557769		CAC CG ATG	1.19363		CAC CG ATG	2.14002
CAC CG ATT	0.784314		CAC CG ATT	1.39263		CAC CG ATT	1.77561
CAC CG CAA	0.672589		CAC CG CAA	0.269994		CAC CG CAA	0.401425
CAC CG CAC	1.11421		CAC CG CAC	0.493503		CAC CG CAC	0.442919
CAC CG CAG	0.480769		CAC CG CAG	0.316706		CAC CG CAG	0.658749
CAC CG CAT	0.731225		CAC CG CAT	0.436047		CAC CG CAT	0.596323
CAC CG CCA	1.32353		CAC CG CCA	0.643501		CAC CG CCA	0.4862
CAC CG CCC	1.81661		CAC CG CCC	0.679782		CAC CG CCC	0.374204
CAC CG CCG	1.54018		CAC CG CCG	0.625		CAC CG CCG	0.405797
CAC CG CCT	2.04955		CAC CG CCT	0.622363		CAC CG CCT	0.303658
CAC CG CGA	0.587045		CAC CG CGA	0.310284		CAC CG CGA	0.528552
CAC CG CGC	0.78		CAC CG CGC	0.452128		CAC CG CGC	0.579651
CAC CG CGG	0.261438		CAC CG CGG	0.303532		CAC CG CGG	1.16101
CAC CG CGT	0.895833		CAC CG CGT	0.401745		CAC CG CGT	0.448459
CAC CG CTA	0.836431		CAC CG CTA	0.477972		CAC CG CTA	0.571442
CAC CG CTC	1.77734		CAC CG CTC	0.971178		CAC CG CTC	0.546421
CAC CG CTG	0.797872		CAC CG CTG	0.458716		CAC CG CTG	0.574924
CAC CG CTT	1.66667		CAC CG CTT	0.520833		CAC CG CTT	0.3125
CAC CG GAA	0.755396		CAC CG GAA	0.647249		CAC CG GAA	0.856835
CAC CG GAC	0.809353		CAC CG GAC	0.859788		CAC CG GAC	1.06232
CAC CG GAG	0.152672		CAC CG GAG	0.627615		CAC CG GAG	4.11088
CAC CG GAT	0.403587		CAC CG GAT	0.755034		CAC CG GAT	1.87081
CAC CG GCA	0.707763		CAC CG GCA	1.37195		CAC CG GCA	1.93843
CAC CG GCC	1.28099		CAC CG GCC	1.33648		CAC CG GCC	1.04332
CAC CG GCG	0.510204		CAC CG GCG	1.45903		CAC CG GCG	2.85971
CAC CG GCT	0.84375		CAC CG GCT	1.62918		CAC CG GCT	1.93088
CAC CG GGA	0.737179		CAC CG GGA	1.17981		CAC CG GGA	1.60044
CAC CG GGC	0.890411		CAC CG GGC	1.15904		CAC CG GGC	1.30169
CAC CG GGG	0.35		CAC CG GGG	0.801282		CAC CG GGG	2.28938
CAC CG GGT	0.714286		CAC CG GGT	1.06061		CAC CG GGT	1.48485
CAC CG GTA	0.756098		CAC CG GTA	1.20192		CAC CG GTA	1.58964
CAC CG GTC	1.06771		CAC CG GTC	1.33792		CAC CG GTC	1.25308
CAC CG GTG	0.433333		CAC CG GTG	1.1396		CAC CG GTG	2.62985
CAC CG GTT	0.585938		CAC CG GTT	1.0296		CAC CG GTT	1.75719
CAC CG TAA	1.01227		CAC CG TAA	0.265568		CAC CG TAA	0.262349
CAC CG TAC	0.708502		CAC CG TAC	0.989921		CAC CG TAC	1.3972
CAC CG TAG	0.625		CAC CG TAG	0.297619		CAC CG TAG	0.47619
CAC CG TAT	0.323383		CAC CG TAT	0.273973		CAC CG TAT	0.847208
CAC CG TCA	1.171		CAC CG TCA	0.471294		CAC CG TCA	0.40247
CAC CG TCC	1.63717		CAC CG TCC	0.794142		CAC CG TCC	0.48507
CAC CG TCG	1.2426		CAC CG TCG	0.456811		CAC CG TCG	0.367624
CAC CG TCT	1.41243		CAC CG TCT	0.628415		CAC CG TCT	0.444918
CAC CG TGA	0.393519		CAC CG TGA	0.303951		CAC CG TGA	0.772394
CAC CG TGC	0.391304		CAC CG TGC	0.513699		CAC CG TGC	1.31279
CAC CG TGG	0.144928		CAC CG TGG	0.294985		CAC CG TGG	2.0354
CAC CG TGT	0.272727		CAC CG TGT	0.272109		CAC CG TGT	0.997732
CAC CG TTA	0.751073		CAC CG TTA	0.391007		CAC CG TTA	0.520598
CAC CG TTC	1.25		CAC CG TTC	0.737965		CAC CG TTC	0.590372
CAC CG TTG	0.409357		CAC CG TTG	0.195312		CAC CG TTG	0.477121
CAC CG TTT	0.473684		CAC CG TTT	0.307503		CAC CG TTT	0.649173
CAG CG AAA	0.432526		CAG CG AAA	0.939096		CAG CG AAA	2.17119
CAG CG AAC	0.669935		CAG CG AAC	0.980922		CAG CG AAC	1.4642
CAG CG AAG	0.215054		CAG CG AAG	0.715922		CAG CG AAG	3.32904
CAG CG AAT	0.309735		CAG CG AAT	0.680516		CAG CG AAT	2.19709
CAG CG ACA	0.559846		CAG CG ACA	0.776681		CAG CG ACA	1.38731
CAG CG ACC	0.599174		CAG CG ACC	0.972222		CAG CG ACC	1.62261
CAG CG ACG	0.441989		CAG CG ACG	0.850851		CAG CG ACG	1.92505
CAG CG ACT	0.575916		CAG CG ACT	0.882658		CAG CG ACT	1.53262
CAG CG AGA	0.503356		CAG CG AGA	0.962963		CAG CG AGA	1.91309
CAG CG AGC	0.568182		CAG CG AGC	1.40866		CAG CG AGC	2.47924
CAG CG AGG	0.287356		CAG CG AGG	0.678839		CAG CG AGG	2.36236
CAG CG AGT	0.222222		CAG CG AGT	1.1194		CAG CG AGT	5.03731
CAG CG ATA	0.438596		CAG CG ATA	1.05668		CAG CG ATA	2.40922
CAG CG ATC	0.819209		CAG CG ATC	1.18662		CAG CG ATC	1.4485
CAG CG ATG	0.35503		CAG CG ATG	0.819946		CAG CG ATG	2.30952
CAG CG ATT	0.564972		CAG CG ATT	1.13636		CAG CG ATT	2.01136
CAG CG CAA	0.544218		CAG CG CAA	0.331541		CAG CG CAA	0.609207
CAG CG CAC	0.700758		CAG CG CAC	0.597713		CAG CG CAC	0.852953
CAG CG CAG	0.26738		CAG CG CAG	0.336826		CAG CG CAG	1.25973
CAG CG CAT	0.685279		CAG CG CAT	0.601487		CAG CG CAT	0.877726
CAG CG CCA	0.766129		CAG CG CCA	0.716561		CAG CG CCA	0.9353
CAG CG CCC	1.19048		CAG CG CCC	1.01376		CAG CG CCC	0.851563
CAG CG CCG	0.976331		CAG CG CCG	0.755124		CAG CG CCG	0.77343
CAG CG CCT	1.09626		CAG CG CCT	0.883838		CAG CG CCT	0.806233
CAG CG CGA	0.300546		CAG CG CGA	0.39185		CAG CG CGA	1.30379
CAG CG CGC	0.344828		CAG CG CGC	0.726612		CAG CG CGC	2.10718
CAG CG CGG	0.0840336		CAG CG CGG	0.605727		CAG CG CGG	7.20815
CAG CG CGT	0.304878		CAG CG CGT	0.41336		CAG CG CGT	1.35582
CAG CG CTA	0.800971		CAG CG CTA	0.430598		CAG CG CTA	0.537595
CAG CG CTC	1.08466		CAG CG CTC	0.807382		CAG CG CTC	0.744367
CAG CG CTG	0.813953		CAG CG CTG	0.635068		CAG CG CTG	0.780227
CAG CG CTT	1.33987		CAG CG CTT	0.78125		CAG CG CTT	0.583079
CAG CG GAA	0.592784		CAG CG GAA	0.514069		CAG CG GAA	0.867212
CAG CG GAC	0.681818		CAG CG GAC	0.616292		CAG CG GAC	0.903894
CAG CG GAG	0.180723		CAG CG GAG	0.402299		CAG CG GAG	2.22605
CAG CG GAT	0.289855		CAG CG GAT	0.496032		CAG CG GAT	1.71131
CAG CG GCA	0.544218		CAG CG GCA	1.09935		CAG CG GCA	2.02005
CAG CG GCC	0.844156		CAG CG GCC	1.33008		CAG CG GCC	1.57563
CAG CG GCG	0.514019		CAG CG GCG	1.45929		CAG CG GCG	2.83899
CAG CG GCT	0.412844		CAG CG GCT	1.17063		CAG CG GCT	2.83554
CAG CG GGA	0.539216		CAG CG GGA	0.810811		CAG CG GGA	1.50369
CAG CG GGC	0.43956		CAG CG GGC	1.22917		CAG CG GGC	2.79635
CAG CG GGG	0.352113		CAG CG GGG	0.909091		CAG CG GGG	2.58182
CAG CG GGT	0.205479		CAG CG GGT	0.91954		CAG CG GGT	4.4751
CAG CG GTA	0.345912		CAG CG GTA	0.980392		CAG CG GTA	2.83422
CAG CG GTC	0.48		CAG CG GTC	0.910194		CAG CG GTC	1.89624
CAG CG GTG	0.235294		CAG CG GTG	0.603448		CAG CG GTG	2.56466
CAG CG GTT	0.25		CAG CG GTT	1.05932		CAG CG GTT	4.23729
CAG CG TAA	0.767635		CAG CG TAA	0.639269		CAG CG TAA	0.832778
CAG CG TAC	0.544041		CAG CG TAC	0.833333		CAG CG TAC	1.53175
CAG CG TAG	0.246479		CAG CG TAG	0.472335		CAG CG TAG	1.91633
CAG CG TAT	0.214724		CAG CG TAT	0.615006		CAG CG TAT	2.86417
CAG CG TCA	0.574163		CAG CG TCA	0.819892		CAG CG TCA	1.42798
CAG CG TCC	0.827815		CAG CG TCC	0.859107		CAG CG TCC	1.0378
CAG CG TCG	0.87963		CAG CG TCG	0.905797		CAG CG TCG	1.02975
CAG CG TCT	0.766129		CAG CG TCT	0.57815		CAG CG TCT	0.754638
CAG CG TGA	0.0961538		CAG CG TGA	0.267296		CAG CG TGA	2.77987
CAG CG TGC	0.326797		CAG CG TGC	0.439394		CAG CG TGC	1.34455
CAG CG TGG	0.106383		CAG CG TGG	0.338542		CAG CG TGG	3.18229
CAG CG TGT	0.19084		CAG CG TGT	0.394737		CAG CG TGT	2.06842
CAG CG TTA	0.588235		CAG CG TTA	0.542131		CAG CG TTA	0.921623
CAG CG TTC	0.639098		CAG CG TTC	0.595238		CAG CG TTC	0.931373
CAG CG TTG	0.137615		CAG CG TTG	0.359195		CAG CG TTG	2.61015
CAG CG TTT	0.267176		CAG CG TTT	0.449811		CAG CG TTT	1.68358
CAT CG AAA	0.65407		CAT CG AAA	1.68593		CAT CG AAA	2.57761
CAT CG AAC	0.962145		CAT CG AAC	1.59867		CAT CG AAC	1.66157
CAT CG AAG	0.227273		CAT CG AAG	1.15804		CAT CG AAG	5.09537
CAT CG AAT	0.533333		CAT CG AAT	1.55852		CAT CG AAT	2.92223
CAT CG ACA	0.882353		CAT CG ACA	1.4433		CAT CG ACA	1.63574
CAT CG ACC	0.792683		CAT CG ACC	1.60402		CAT CG ACC	2.02354
CAT CG ACG	0.36036		CAT CG ACG	0.972985		CAT CG ACG	2.70003
CAT CG ACT	0.6		CAT CG ACT	1.56835		CAT CG ACT	2.61392
CAT CG AGA	0.307263		CAT CG AGA	1.7712		CAT CG AGA	5.76444
CAT CG AGC	0.882353		CAT CG AGC	1.72018		CAT CG AGC	1.94954
CAT CG AGG	0.36036		CAT CG AGG	1.71131		CAT CG AGG	4.74888
CAT CG AGT	0.652174		CAT CG AGT	1.49621		CAT CG AGT	2.29419
CAT CG ATA	0.56338		CAT CG ATA	1.88356		CAT CG ATA	3.34332
CAT CG ATC	0.837321		CAT CG ATC	1.80818		CAT CG ATC	2.15948
CAT CG ATG	0.295858		CAT CG ATG	1.47804		CAT CG ATG	4.99578
CAT CG ATT	0.297297		CAT CG ATT	1.68196		CAT CG ATT	5.65749
CAT CG CAA	0.819398		CAT CG CAA	0.511364		CAT CG CAA	0.624072
CAT CG CAC	1.10197		CAT CG CAC	0.74983		CAT CG CAC	0.680442
CAT CG CAG	0.318627		CAT CG CAG	0.454309		CAT CG CAG	1.42583
CAT CG CAT	0.688889		CAT CG CAT	0.618581		CAT CG CAT	0.89794
CAT CG CCA	1.25806		CAT CG CCA	0.973167		CAT CG CCA	0.773543
CAT CG CCC	1.87747		CAT CG CCC	1.16065		CAT CG CCC	0.618201
CAT CG CCG	1.36364		CAT CG CCG	1.11759		CAT CG CCG	0.819566
CAT CG CCT	1.25		CAT CG CCT	1.01385		CAT CG CCT	0.811078
CAT CG CGA	0.837209		CAT CG CGA	0.480769		CAT CG CGA	0.574252
CAT CG CGC	0.689655		CAT CG CGC	0.852941		CAT CG CGC	1.23676
CAT CG CGG	0.314685		CAT CG CGG	0.51395		CAT CG CGG	1.63322
CAT CG CGT	0.635359		CAT CG CGT	0.666667		CAT CG CGT	1.04928
CAT CG CTA	0.886364		CAT CG CTA	0.88208		CAT CG CTA	0.995167
CAT CG CTC	1.81818		CAT CG CTC	0.899471		CAT CG CTC	0.494709
CAT CG CTG	0.847953		CAT CG CTG	0.624082		CAT CG CTG	0.735987
CAT CG CTT	1.5847		CAT CG CTT	1.00524		CAT CG CTT	0.634344
CAT CG GAA	0.388128		CAT CG GAA	0.838745		CAT CG GAA	2.161
CAT CG GAC	0.717822		CAT CG GAC	1.01964		CAT CG GAC	1.42046
CAT CG GAG	0.238095		CAT CG GAG	0.952381		CAT CG GAG	4
CAT CG GAT	0.45977		CAT CG GAT	0.930233		CAT CG GAT	2.02326
CAT CG GCA	0.687831		CAT CG GCA	1.83486		CAT CG GCA	2.66761
CAT CG GCC	1.10119		CAT CG GCC	1.86035		CAT CG GCC	1.6894
CAT CG GCG	0.7		CAT CG GCG	1.72056		CAT CG GCG	2.45795
CAT CG GCT	0.8		CAT CG GCT	1.77802		CAT CG GCT	2.22252
CAT CG GGA	0.259259		CAT CG GGA	1.67549		CAT CG GGA	6.46259
CAT CG GGC	0.362903		CAT CG GGC	1.77029		CAT CG GGC	4.87814
CAT CG GGG	0.133333		CAT CG GGG	1.21391		CAT CG GGG	9.10433
CAT CG GGT	0.263158		CAT CG GGT	1.25		CAT CG GGT	4.75
CAT CG GTA	0.64		CAT CG GTA	1.25969		CAT CG GTA	1.96827
CAT CG GTC	1.10687		CAT CG GTC	1.63265		CAT CG GTC	1.47502
CAT CG GTG	0.46729		CAT CG GTG	1.16162		CAT CG GTG	2.48586
CAT CG GTT	0.590909		CAT CG GTT	1.34259		CAT CG GTT	2.27208
CAT CG TAA	0.864662		CAT CG TAA	0.3663		CAT CG TAA	0.423634
CAT CG TAC	0.535714		CAT CG TAC	1.09481		CAT CG TAC	2.04365
CAT CG TAG	0.474684		CAT CG TAG	0.428922		CAT CG TAG	0.903595
CAT CG TAT	0.191083		CAT CG TAT	0.558748		CAT CG TAT	2.92412
CAT CG TCA	1.31285		CAT CG TCA	0.985529		CAT CG TCA	0.750679
CAT CG TCC	1.28378		CAT CG TCC	0.944444		CAT CG TCC	0.735673
CAT CG TCG	1.00962		CAT CG TCG	0.688406		CAT CG TCG	0.68185
CAT CG TCT	1.43275		CAT CG TCT	0.993724		CAT CG TCT	0.693579
CAT CG TGA	0.446429		CAT CG TGA	0.436221		CAT CG TGA	0.977136
CAT CG TGC	0.260116		CAT CG TGC	0.699105		CAT CG TGC	2.68767
CAT CG TGG	0.290698		CAT CG TGG	0.176768		CAT CG TGG	0.608081
CAT CG TGT	0.357143		CAT CG TGT	0.414485		CAT CG TGT	1.16056
CAT CG TTA	0.481283		CAT CG TTA	0.652778		CAT CG TTA	1.35633
CAT CG TTC	0.912409		CAT CG TTC	0.910931		CAT CG TTC	0.998381
CAT CG TTG	0.208333		CAT CG TTG	0.265523		CAT CG TTG	1.27451
CAT CG TTT	0.474453		CAT CG TTT	0.448718		CAT CG TTT	0.945759
CCA CG AAA	1.3908		CCA CG AAA	1.39122		CCA CG AAA	1.0003
CCA CG AAC	1.73077		CCA CG AAC	1.64141		CCA CG AAC	0.948373
CCA CG AAG	0.566406		CCA CG AAG	1.12383		CCA CG AAG	1.98415
CCA CG AAT	1.15502		CCA CG AAT	1.30264		CCA CG AAT	1.12781
CCA CG ACA	1.25		CCA CG ACA	1.47759		CCA CG ACA	1.18207
CCA CG ACC	1.67614		CCA CG ACC	1.35173		CCA CG ACC	0.806455
CCA CG ACG	1.18367		CCA CG ACG	1.15411		CCA CG ACG	0.975022
CCA CG ACT	1.02083		CCA CG ACT	1.36414		CCA CG ACT	1.3363
CCA CG AGA	0.981308		CCA CG AGA	1.55775		CCA CG AGA	1.58742
CCA CG AGC	2.12766		CCA CG AGC	1.83795		CCA CG AGC	0.863838
CCA CG AGG	0.518293		CCA CG AGG	1.48953		CCA CG AGG	2.87392
CCA CG AGT	1.25683		CCA CG AGT	1.59918		CCA CG AGT	1.27239
CCA CG ATA	1.05346		CCA CG ATA	1.70378		CCA CG ATA	1.61732
CCA CG ATC	1.52256		CCA CG ATC	1.7421		CCA CG ATC	1.14419
CCA CG ATG	0.724299		CCA CG ATG	1.41553		CCA CG ATG	1.95434
CCA CG ATT	1.03734		CCA CG ATT	1.65076		CCA CG ATT	1.59133
CCA CG CAA	1.52174		CCA CG CAA	0.675495		CCA CG CAA	0.443897
CCA CG CAC	1.81452		CCA CG CAC	1.02575		CCA CG CAC	0.565302
CCA CG CAG	0.808511		CCA CG CAG	0.81864		CCA CG CAG	1.01253
CCA CG CAT	1.40575		CCA CG CAT	0.810904		CCA CG CAT	0.576848
CCA CG CCA	1.90608		CCA CG CCA	1.26932		CCA CG CCA	0.665931
CCA CG CCC	2.15686		CCA CG CCC	1.47135		CCA CG CCC	0.682173
CCA CG CCG	1.71053		CCA CG CCG	1.2783		CCA CG CCG	0.747313
CCA CG CCT	2.23881		CCA CG CCT	1.21611		CCA CG CCT	0.543195
CCA CG CGA	1.11742		CCA CG CGA	0.831465		CCA CG CGA	0.744091
CCA CG CGC	1.70909		CCA CG CGC	1.31836		CCA CG CGC	0.77138
CCA CG CGG	0.502959		CCA CG CGG	0.807382		CCA CG CGG	1.60526
CCA CG CGT	1.09375		CCA CG CGT	1.02674		CCA CG CGT	0.938737
CCA CG CTA	1.5343		CCA CG CTA	0.914877		CCA CG CTA	0.596284
CCA CG CTC	2.5		CCA CG CTC	1.43603		CCA CG CTC	0.574413
CCA CG CTG	1.58031		CCA CG CTG	0.968992		CCA CG CTG	0.613166
CCA CG CTT	2.05628		CCA CG CTT	1.13314		CCA CG CTT	0.551066
CCA CG GAA	1.23967		CCA CG GAA	1.15017		CCA CG GAA	0.927807
CCA CG GAC	1.87023		CCA CG GAC	1.39459		CCA CG GAC	0.74568
CCA CG GAG	0.477941		CCA CG GAG	0.909753		CCA CG GAG	1.90348
CCA CG GAT	1.32432		CCA CG GAT	0.838745		CCA CG GAT	0.633338
CCA CG GCA	1.61972		CCA CG GCA	1.73893		CCA CG GCA	1.0736
CCA CG GCC	1.75676		CCA CG GCC	1.70089		CCA CG GCC	0.968196
CCA CG GCG	1.20438		CCA CG GCG	1.86203		CCA CG GCG	1.54605
CCA CG GCT	1.2585		CCA CG GCT	1.88953		CCA CG GCT	1.50141
CCA CG GGA	0.785714		CCA CG GGA	1.41844		CCA CG GGA	1.80529
CCA CG GGC	1.41221		CCA CG GGC	1.71821		CCA CG GGC	1.21668
CCA CG GGG	0.821918		CCA CG GGG	1.73122		CCA CG GGG	2.10632
CCA CG GGT	1.19048		CCA CG GGT	1.55142		CCA CG GGT	1.30319
CCA CG GTA	1.35266		CCA CG GTA	1.37297		CCA CG GTA	1.01502
CCA CG GTC	1.4939		CCA CG GTC	1.7623		CCA CG GTC	1.17966
CCA CG GTG	1.05469		CCA CG GTG	1.25786		CCA CG GTG	1.19264
CCA CG GTT	1.0473		CCA CG GTT	1.44857		CCA CG GTT	1.38315
CCA CG TAA	1.5864		CCA CG TAA	0.900673		CCA CG TAA	0.567746
CCA CG TAC	1.45221		CCA CG TAC	1.37827		CCA CG TAC	0.949085
CCA CG TAG	0.820513		CCA CG TAG	0.799794		CCA CG TAG	0.974748
CCA CG TAT	1.18534		CCA CG TAT	0.996113		CCA CG TAT	0.840357
CCA CG TCA	1.71053		CCA CG TCA	1.23698		CCA CG TCA	0.723157
CCA CG TCC	1.94444		CCA CG TCC	1.45098		CCA CG TCC	0.746218
CCA CG TCG	1.69697		CCA CG TCG	1.09718		CCA CG TCG	0.646552
CCA CG TCT	1.61111		CCA CG TCT	1.15364		CCA CG TCT	0.716051
CCA CG TGA	0.740741		CCA CG TGA	0.579019		CCA CG TGA	0.781676
CCA CG TGC	0.851064		CCA CG TGC	0.937797		CCA CG TGC	1.10191
CCA CG TGG	0.323741		CCA CG TGG	0.386598		CCA CG TGG	1.19416
CCA CG TGT	0.76087		CCA CG TGT	0.602214		CCA CG TGT	0.791481
CCA CG TTA	1.23967		CCA CG TTA	0.705128		CCA CG TTA	0.568803
CCA CG TTC	1.23832		CCA CG TTC	1.14007		CCA CG TTC	0.920656
CCA CG TTG	0.694444		CCA CG TTG	0.520833		CCA CG TTG	0.75
CCA CG TTT	1.09756		CCA CG TTT	0.775547		CCA CG TTT	0.70661
CCC CG AAA	1.36095		CCC CG AAA	1.45003		CCC CG AAA	1.06546
CCC CG AAC	1.69014		CCC CG AAC	1.47786		CCC CG AAC	0.874403
CCC CG AAG	0.824742		CCC CG AAG	1.06622		CCC CG AAG	1.29279
CCC CG AAT	1.07011		CCC CG AAT	1.61137		CCC CG AAT	1.50579
CCC CG ACA	1.53333		CCC CG ACA	1.52091		CCC CG ACA	0.991899
CCC CG ACC	1.63462		CCC CG ACC	1.46212		CCC CG ACC	0.894474
CCC CG ACG	1.15909		CCC CG ACG	1.29167		CCC CG ACG	1.11438
CCC CG ACT	1.08163		CCC CG ACT	1.32866		CCC CG ACT	1.22838
CCC CG AGA	1.15152		CCC CG AGA	1.67785		CCC CG AGA	1.45708
CCC CG AGC	1.81081		CCC CG AGC	1.93089		CCC CG AGC	1.06631
CCC CG AGG	0.683761		CCC CG AGG	1.49522		CCC CG AGG	2.18675
CCC CG AGT	1.07955		CCC CG AGT	1.78571		CCC CG AGT	1.65414
CCC CG ATA	1.0241		CCC CG ATA	1.57252		CCC CG ATA	1.53552
CCC CG ATC	1.91606		CCC CG ATC	1.88492		CCC CG ATC	0.983749
CCC CG ATG	0.707071		CCC CG ATG	1.35261		CCC CG ATG	1.91298
CCC CG ATT	0.939227		CCC CG ATT	1.68845		CCC CG ATT	1.79771
CCC CG CAA	0.95679		CCC CG CAA	0.567785		CCC CG CAA	0.593427
CCC CG CAC	1.54882		CCC CG CAC	0.866189		CCC CG CAC	0.559257
CCC CG CAG	0.612245		CCC CG CAG	0.690846		CCC CG CAG	1.12838
CCC CG CAT	1.11588		CCC CG CAT	0.570379		CCC CG CAT	0.511147
CCC CG CCA	1.91441		CCC CG CCA	0.894134		CCC CG CCA	0.467054
CCC CG CCC	2.17687		CCC CG CCC	1.18029		CCC CG CCC	0.542196
CCC CG CCG	1.71687		CCC CG CCG	1.01852		CCC CG CCG	0.593242
CCC CG CCT	2.13953		CCC CG CCT	1.12732		CCC CG CCT	0.5269
CCC CG CGA	0.960591		CCC CG CGA	0.660291		CCC CG CGA	0.68738
CCC CG CGC	1.17117		CCC CG CGC	1.04675		CCC CG CGC	0.893762
CCC CG CGG	0.391304		CCC CG CGG	0.703463		CCC CG CGG	1.79774
CCC CG CGT	1.11111		CCC CG CGT	0.60241		CCC CG CGT	0.542169
CCC CG CTA	0.968586		CCC CG CTA	0.989446		CCC CG CTA	1.02154
CCC CG CTC	2.04846		CCC CG CTC	1.04167		CCC CG CTC	0.508513
CCC CG CTG	1.20805		CCC CG CTG	0.868621		CCC CG CTG	0.719025
CCC CG CTT	1.6573		CCC CG CTT	1.00923		CCC CG CTT	0.608957
CCC CG GAA	0.846154		CCC CG GAA	1.02503		CCC CG GAA	1.2114
CCC CG GAC	1.16		CCC CG GAC	1.22485		CCC CG GAC	1.0559
CCC CG GAG	0.406977		CCC CG GAG	0.625		CCC CG GAG	1.53571
CCC CG GAT	0.859873		CCC CG GAT	1.02679		CCC CG GAT	1.19411
CCC CG GCA	1.45251		CCC CG GCA	1.71875		CCC CG GCA	1.18329
CCC CG GCC	1.54762		CCC CG GCC	1.77134		CCC CG GCC	1.14456
CCC CG GCG	1.03053		CCC CG GCG	1.95076		CCC CG GCG	1.89296
CCC CG GCT	1.125		CCC CG GCT	2.04772		CCC CG GCT	1.8202
CCC CG GGA	0.852713		CCC CG GGA	1.44558		CCC CG GGA	1.69527
CCC CG GGC	1.25		CCC CG GGC	1.60675		CCC CG GGC	1.2854
CCC CG GGG	0.684932		CCC CG GGG	1.47947		CCC CG GGG	2.16002
CCC CG GGT	1.09756		CCC CG GGT	1.22992		CCC CG GGT	1.12059
CCC CG GTA	0.943396		CCC CG GTA	1.49868		CCC CG GTA	1.5886
CCC CG GTC	1.44928		CCC CG GTC	1.45833		CCC CG GTC	1.00625
CCC CG GTG	0.539216		CCC CG GTG	1.1876		CCC CG GTG	2.20246
CCC CG GTT	0.766129		CCC CG GTT	1.4375		CCC CG GTT	1.87632
CCC CG TAA	1.54618		CCC CG TAA	0.383374		CCC CG TAA	0.247948
CCC CG TAC	1.1674		CCC CG TAC	1.19992		CCC CG TAC	1.02786
CCC CG TAG	0.788043		CCC CG TAG	0.529971		CCC CG TAG	0.672515
CCC CG TAT	0.74359		CCC CG TAT	0.536152		CCC CG TAT	0.721032
CCC CG TCA	1.79204		CCC CG TCA	0.835866		CCC CG TCA	0.466434
CCC CG TCC	1.92308		CCC CG TCC	1.31531		CCC CG TCC	0.683959
CCC CG TCG	2.05202		CCC CG TCG	0.883333		CCC CG TCG	0.430469
CCC CG TCT	1.73333		CCC CG TCT	1.05745		CCC CG TCT	0.610067
CCC CG TGA	0.597826		CCC CG TGA	0.64554		CCC CG TGA	1.07981
CCC CG TGC	0.870787		CCC CG TGC	1.10428		CCC CG TGC	1.26814
CCC CG TGG	0.357143		CCC CG TGG	0.243665		CCC CG TGG	0.682261
CCC CG TGT	0.511811		CCC CG TGT	0.335703		CCC CG TGT	0.655912
CCC CG TTA	1.11364		CCC CG TTA	0.689845		CCC CG TTA	0.619453
CCC CG TTC	1.46409		CCC CG TTC	1.19248		CCC CG TTC	0.814487
CCC CG TTG	0.874126		CCC CG TTG	0.456349		CCC CG TTG	0.522063
CCC CG TTT	0.953947		CCC CG TTT	0.447067		CCC CG TTT	0.46865
CCG CG AAA	0.844156		CCG CG AAA	0.930233		CCG CG AAA	1.10197
CCG CG AAC	1.47687		CCG CG AAC	1.18221		CCG CG AAC	0.800484
CCG CG AAG	0.394737		CCG CG AAG	0.749064		CCG CG AAG	1.89763
CCG CG AAT	0.581395		CCG CG AAT	0.806052		CCG CG AAT	1.38641
CCG CG ACA	1.09804		CCG CG ACA	0.815018		CCG CG ACA	0.742249
CCG CG ACC	1.31466		CCG CG ACC	0.939716		CCG CG ACC	0.714801
CCG CG ACG	0.89404		CCG CG ACG	0.924479		CCG CG ACG	1.03405
CCG CG ACT	0.959302		CCG CG ACT	0.979663		CCG CG ACT	1.02122
CCG CG AGA	0.625		CCG CG AGA	1.33869		CCG CG AGA	2.1419
CCG CG AGC	1.49007		CCG CG AGC	1.38889		CCG CG AGC	0.932099
CCG CG AGG	0.245902		CCG CG AGG	0.978916		CCG CG AGG	3.98092
CCG CG AGT	0.846774		CCG CG AGT	1.14035		CCG CG AGT	1.3467
CCG CG ATA	1.06522		CCG CG ATA	1.10939		CCG CG ATA	1.04147
CCG CG ATC	0.985222		CCG CG ATC	1.06016		CCG CG ATC	1.07606
CCG CG ATG	0.571429		CCG CG ATG	0.900901		CCG CG ATG	1.57658
CCG CG ATT	0.805369		CCG CG ATT	1.00629		CCG CG ATT	1.24948
CCG CG CAA	1.17329		CCG CG CAA	0.462963		CCG CG CAA	0.394587
CCG CG CAC	1.16981		CCG CG CAC	0.754656		CCG CG CAC	0.645109
CCG CG CAG	0.397351		CCG CG CAG	0.423497		CCG CG CAG	1.0658
CCG CG CAT	0.848624		CCG CG CAT	0.646552		CCG CG CAT	0.761883
CCG CG CCA	1.36538		CCG CG CCA	0.709808		CCG CG CCA	0.51986
CCG CG CCC	2		CCG CG CCC	0.961538		CCG CG CCC	0.480769
CCG CG CCG	1.13208		CCG CG CCG	0.820106		CCG CG CCG	0.724427
CCG CG CCT	2.07373		CCG CG CCT	0.729755		CCG CG CCT	0.351904
CCG CG CGA	0.555556		CCG CG CGA	0.545171		CCG CG CGA	0.981308
CCG CG CGC	0.888889		CCG CG CGC	0.806085		CCG CG CGC	0.906846
CCG CG CGG	0.576923		CCG CG CGG	0.611621		CCG CG CGG	1.06014
CCG CG CGT	0.826772		CCG CG CGT	0.601685		CCG CG CGT	0.727752
CCG CG CTA	1.14173		CCG CG CTA	0.709963		CCG CG CTA	0.621829
CCG CG CTC	1.74863		CCG CG CTC	0.988095		CCG CG CTC	0.565067
CCG CG CTG	1.07143		CCG CG CTG	0.794423		CCG CG CTG	0.741461
CCG CG CTT	1.92857		CCG CG CTT	0.819386		CCG CG CTT	0.424867
CCG CG GAA	0.964912		CCG CG GAA	0.562169		CCG CG GAA	0.582612
CCG CG GAC	0.958084		CCG CG GAC	1.05886		CCG CG GAC	1.10518
CCG CG GAG	0.285714		CCG CG GAG	0.532581		CCG CG GAG	1.86404
CCG CG GAT	0.894309		CCG CG GAT	0.712251		CCG CG GAT	0.796426
CCG CG GCA	0.866142		CCG CG GCA	1.33452		CCG CG GCA	1.54076
CCG CG GCC	0.986395		CCG CG GCC	1.30298		CCG CG GCC	1.32095
CCG CG GCG	0.896226		CCG CG GCG	1.28026		CCG CG GCG	1.4285
CCG CG GCT	1		CCG CG GCT	1.13636		CCG CG GCT	1.13636
CCG CG GGA	0.714286		CCG CG GGA	0.889968		CCG CG GGA	1.24595
CCG CG GGC	0.747664		CCG CG GGC	1.52979		CCG CG GGC	2.0461
CCG CG GGG	0.0961538		CCG CG GGG	0.958702		CCG CG GGG	9.9705
CCG CG GGT	1.11111		CCG CG GGT	0.929487		CCG CG GGT	0.836538
CCG CG GTA	0.625		CCG CG GTA	0.964506		CCG CG GTA	1.54321
CCG CG GTC	1.05769		CCG CG GTC	1.42974		CCG CG GTC	1.35175
CCG CG GTG	0.182927		CCG CG GTG	0.786164		CCG CG GTG	4.29769
CCG CG GTT	0.865385		CCG CG GTT	0.773453		CCG CG GTT	0.893768
CCG CG TAA	1.18304		CCG CG TAA	0.51511		CCG CG TAA	0.435414
CCG CG TAC	0.881057		CCG CG TAC	0.889968		CCG CG TAC	1.01011
CCG CG TAG	0.666667		CCG CG TAG	0.742754		CCG CG TAG	1.11413
CCG CG TAT	0.433526		CCG CG TAT	0.578231		CCG CG TAT	1.33379
CCG CG TCA	1.36816		CCG CG TCA	0.83061		CCG CG TCA	0.6071
CCG CG TCC	1.29412		CCG CG TCC	0.768849		CCG CG TCC	0.594111
CCG CG TCG	1.2963		CCG CG TCG	0.711382		CCG CG TCG	0.54878
CCG CG TCT	1.38686		CCG CG TCT	0.791855		CCG CG TCT	0.570969
CCG CG TGA	0.540541		CCG CG TGA	0.504557		CCG CG TGA	0.933431
CCG CG TGC	0.47619		CCG CG TGC	0.559947		CCG CG TGC	1.17589
CCG CG TGG	0.205479		CCG CG TGG	0.386905		CCG CG TGG	1.88294
CCG CG TGT	0.25		CCG CG TGT	0.523679		CCG CG TGT	2.09472
CCG CG TTA	0.813953		CCG CG TTA	0.612306		CCG CG TTA	0.752261
CCG CG TTC	1.34228		CCG CG TTC	0.829802		CCG CG TTC	0.618203
CCG CG TTG	0.666667		CCG CG TTG	0.397822		CCG CG TTG	0.596734
CCG CG TTT	0.526316		CCG CG TTT	0.472509		CCG CG TTT	0.897766
CCT CG AAA	1.20818		CCT CG AAA	1.47371		CCT CG AAA	1.21978
CCT CG AAC	1.39764		CCT CG AAC	1.3521		CCT CG AAC	0.967416
CCT CG AAG	0.496689		CCT CG AAG	1.06884		CCT CG AAG	2.15193
CCT CG AAT	0.707547		CCT CG AAT	1.29822		CCT CG AAT	1.83482
CCT CG ACA	1.17778		CCT CG ACA	1.31757		CCT CG ACA	1.11869
CCT CG ACC	1.36792		CCT CG ACC	1.32058		CCT CG ACC	0.965392
CCT CG ACG	0.718563		CCT CG ACG	1.19844		CCT CG ACG	1.66783
CCT CG ACT	0.872093		CCT CG ACT	1.21882		CCT CG ACT	1.39758
CCT CG AGA	0.729927		CCT CG AGA	1.39493		CCT CG AGA	1.91105
CCT CG AGC	1.18321		CCT CG AGC	1.57443		CCT CG AGC	1.33065
CCT CG AGG	0.426829		CCT CG AGG	1.60024		CCT CG AGG	3.74914
CCT CG AGT	0.92		CCT CG AGT	1.49912		CCT CG AGT	1.62948
CCT CG ATA	0.91133		CCT CG ATA	1.60955		CCT CG ATA	1.76616
CCT CG ATC	1.25714		CCT CG ATC	1.57368		CCT CG ATC	1.25179
CCT CG ATG	0.454545		CCT CG ATG	1.18769		CCT CG ATG	2.61293
CCT CG ATT	0.766129		CCT CG ATT	1.34804		CCT CG ATT	1.75955
CCT CG CAA	1.31111		CCT CG CAA	0.5938		CCT CG CAA	0.452899
CCT CG CAC	1.7713		CCT CG CAC	0.721336		CCT CG CAC	0.407235
CCT CG CAG	0.442177		CCT CG CAG	0.492832		CCT CG CAG	1.11456
CCT CG CAT	1.35638		CCT CG CAT	0.610501		CCT CG CAT	0.450095
CCT CG CCA	1.67431		CCT CG CCA	1.04946		CCT CG CCA	0.626801
CCT CG CCC	2.59615		CCT CG CCC	0.847808		CCT CG CCC	0.326563
CCT CG CCG	1.6763		CCT CG CCG	0.843882		CCT CG CCG	0.503419
CCT CG CCT	2.36842		CCT CG CCT	1.09412		CCT CG CCT	0.461964
CCT CG CGA	1.03226		CCT CG CGA	0.652985		CCT CG CGA	0.632579
CCT CG CGC	1.10825		CCT CG CGC	0.983437		CCT CG CGC	0.88738
CCT CG CGG	0.283019		CCT CG CGG	0.598802		CCT CG CGG	2.11577
CCT CG CGT	1.36054		CCT CG CGT	0.512006		CCT CG CGT	0.376324
CCT CG CTA	1.64557		CCT CG CTA	0.768758		CCT CG CTA	0.467168
CCT CG CTC	2.02532		CCT CG CTC	1.01307		CCT CG CTC	0.500204
CCT CG CTG	1.26866		CCT CG CTG	0.57267		CCT CG CTG	0.451399
CCT CG CTT	1.75182		CCT CG CTT	0.63317		CCT CG CTT	0.361435
CCT CG GAA	0.890411		CCT CG GAA	0.951868		CCT CG GAA	1.06902
CCT CG GAC	1.40957		CCT CG GAC	1.14353		CCT CG GAC	0.811261
CCT CG GAG	0.294118		CCT CG GAG	0.787402		CCT CG GAG	2.67717
CCT CG GAT	0.743802		CCT CG GAT	0.856481		CCT CG GAT	1.15149
CCT CG GCA	0.985401		CCT CG GCA	1.54803		CCT CG GCA	1.57097
CCT CG GCC	1.29496		CCT CG GCC	1.65802		CCT CG GCC	1.28036
CCT CG GCG	1.11765		CCT CG GCG	1.72253		CCT CG GCG	1.54121
CCT CG GCT	1.41509		CCT CG GCT	1.88725		CCT CG GCT	1.33366
CCT CG GGA	0.77381		CCT CG GGA	1.53509		CCT CG GGA	1.98381
CCT CG GGC	1.17978		CCT CG GGC	1.43369		CCT CG GGC	1.21522
CCT CG GGG	0.25		CCT CG GGG	0.833333		CCT CG GGG	3.33333
CCT CG GGT	0.941176		CCT CG GGT	1.4974		CCT CG GGT	1.59098
CCT CG GTA	0.970874		CCT CG GTA	1.03022		CCT CG GTA	1.06113
CCT CG GTC	1.01695		CCT CG GTC	1.30495		CCT CG GTC	1.2832
CCT CG GTG	0.402299		CCT CG GTG	1.04167		CCT CG GTG	2.58929
CCT CG GTT	0.722892		CCT CG GTT	1.12847		CCT CG GTT	1.56105
CCT CG TAA	1.16751		CCT CG TAA	0.552569		CCT CG TAA	0.473287
CCT CG TAC	1.23188		CCT CG TAC	1.15965		CCT CG TAC	0.941367
CCT CG TAG	0.669291		CCT CG TAG	0.539724		CCT CG TAG	0.806411
CCT CG TAT	0.650685		CCT CG TAT	0.458333		CCT CG TAT	0.704386
CCT CG TCA	1.71687		CCT CG TCA	0.6691		CCT CG TCA	0.389721
CCT CG TCC	2.30769		CCT CG TCC	1.07106		CCT CG TCC	0.464124
CCT CG TCG	1.57407		CCT CG TCG	0.85034		CCT CG TCG	0.540216
CCT CG TCT	1.5748		CCT CG TCT	0.775194		CCT CG TCT	0.492248
CCT CG TGA	0.700935		CCT CG TGA	0.546448		CCT CG TGA	0.779599
CCT CG TGC	0.657895		CCT CG TGC	0.665102		CCT CG TGC	1.01095
CCT CG TGG	0.454545		CCT CG TGG	0.141243		CCT CG TGG	0.310734
CCT CG TGT	0.29661		CCT CG TGT	0.0862069		CCT CG TGT	0.29064
CCT CG TTA	1.25		CCT CG TTA	0.506757		CCT CG TTA	0.405405
CCT CG TTC	1.07914		CCT CG TTC	0.7263		CCT CG TTC	0.673038
CCT CG TTG	0.606061		CCT CG TTG	0.33557		CCT CG TTG	0.553691
CCT CG TTT	0.480769		CCT CG TTT	0.376344		CCT CG TTT	0.782796
CGA CG AAA	0.566298		CGA CG AAA	1.03791		CGA CG AAA	1.83279
CGA CG AAC	0.915119		CGA CG AAC	1.17411		CGA CG AAC	1.28302
CGA CG AAG	0.434783		CGA CG AAG	0.749492		CGA CG AAG	1.72383
CGA CG AAT	0.568562		CGA CG AAT	1.09387		CGA CG AAT	1.92393
CGA CG ACA	0.665635		CGA CG ACA	1.03587		CGA CG ACA	1.55621
CGA CG ACC	0.791506		CGA CG ACC	1.22875		CGA CG ACC	1.55242
CGA CG ACG	0.688889		CGA CG ACG	0.927033		CGA CG ACG	1.34569
CGA CG ACT	0.568182		CGA CG ACT	0.873466		CGA CG ACT	1.5373
CGA CG AGA	0.56701		CGA CG AGA	1.65505		CGA CG AGA	2.91891
CGA CG AGC	1.30556		CGA CG AGC	1.49573		CGA CG AGC	1.14566
CGA CG AGG	0.271318		CGA CG AGG	1.20664		CGA CG AGG	4.44732
CGA CG AGT	0.625		CGA CG AGT	1.40118		CGA CG AGT	2.24189
CGA CG ATA	0.488215		CGA CG ATA	1.37924		CGA CG ATA	2.82507
CGA CG ATC	0.899123		CGA CG ATC	1.60176		CGA CG ATC	1.78147
CGA CG ATG	0.429293		CGA CG ATG	1.12474		CGA CG ATG	2.61999
CGA CG ATT	0.64433		CGA CG ATT	1.36519		CGA CG ATT	2.11877
CGA CG CAA	0.69863		CGA CG CAA	0.509907		CGA CG CAA	0.729867
CGA CG CAC	0.838509		CGA CG CAC	0.749235		CGA CG CAC	0.893533
CGA CG CAG	0.425		CGA CG CAG	0.407088		CGA CG CAG	0.957854
CGA CG CAT	0.473251		CGA CG CAT	0.454228		CGA CG CAT	0.959803
CGA CG CCA	1.29032		CGA CG CCA	1.07276		CGA CG CCA	0.83139
CGA CG CCC	1.64751		CGA CG CCC	1.11905		CGA CG CCC	0.679236
CGA CG CCG	1.11905		CGA CG CCG	1.04978		CGA CG CCG	0.938104
CGA CG CCT	1.28641		CGA CG CCT	1.14668		CGA CG CCT	0.891385
CGA CG CGA	0.52381		CGA CG CGA	0.548523		CGA CG CGA	1.04718
CGA CG CGC	0.69378		CGA CG CGC	0.833333		CGA CG CGC	1.20115
CGA CG CGG	0.193798		CGA CG CGG	0.826149		CGA CG CGG	4.26293
CGA CG CGT	0.316092		CGA CG CGT	0.873908		CGA CG CGT	2.76473
CGA CG CTA	0.736607		CGA CG CTA	0.732261		CGA CG CTA	0.994099
CGA CG CTC	1.37755		CGA CG CTC	1.03578		CGA CG CTC	0.751901
CGA CG CTG	0.919118		CGA CG CTG	0.441919		CGA CG CTG	0.480808
CGA CG CTT	1.3764		CGA CG CTT	0.810537		CGA CG CTT	0.58888
CGA CG GAA	0.813397		CGA CG GAA	0.668724		CGA CG GAA	0.822137
CGA CG GAC	0.878661		CGA CG GAC	0.933707		CGA CG GAC	1.06265
CGA CG GAG	0.178571		CGA CG GAG	0.643004		CGA CG GAG	3.60082
CGA CG GAT	0.660377		CGA CG GAT	0.709541		CGA CG GAT	1.07445
CGA CG GCA	0.473684		CGA CG GCA	1.81908		CGA CG GCA	3.84027
CGA CG GCC	1.02484		CGA CG GCC	1.46034		CGA CG GCC	1.42494
CGA CG GCG	0.590909		CGA CG GCG	1.93089		CGA CG GCG	3.26767
CGA CG GCT	0.42735		CGA CG GCT	1.25205		CGA CG GCT	2.9298
CGA CG GGA	0.539216		CGA CG GGA	1.08297		CGA CG GGA	2.00841
CGA CG GGC	0.798319		CGA CG GGC	1.38889		CGA CG GGC	1.73977
CGA CG GGG	0.273973		CGA CG GGG	0.808458		CGA CG GGG	2.95087
CGA CG GGT	0.421687		CGA CG GGT	1.27688		CGA CG GGT	3.02803
CGA CG GTA	0.63253		CGA CG GTA	1.21069		CGA CG GTA	1.91405
CGA CG GTC	0.968992		CGA CG GTC	1.17994		CGA CG GTC	1.2177
CGA CG GTG	0.333333		CGA CG GTG	1.0625		CGA CG GTG	3.1875
CGA CG GTT	0.546218		CGA CG GTT	0.816583		CGA CG GTT	1.49497
CGA CG TAA	0.865052		CGA CG TAA	0.603865		CGA CG TAA	0.698068
CGA CG TAC	0.566406		CGA CG TAC	0.814536		CGA CG TAC	1.43808
CGA CG TAG	0.597826		CGA CG TAG	0.607639		CGA CG TAG	1.01641
CGA CG TAT	0.56701		CGA CG TAT	0.58435		CGA CG TAT	1.03058
CGA CG TCA	0.995763		CGA CG TCA	0.715962		CGA CG TCA	0.719009
CGA CG TCC	1.21762		CGA CG TCC	0.901217		CGA CG TCC	0.740149
CGA CG TCG	1.27586		CGA CG TCG	0.941423		CGA CG TCG	0.737872
CGA CG TCT	0.915493		CGA CG TCT	0.909962		CGA CG TCT	0.993958
CGA CG TGA	0.326087		CGA CG TGA	0.451168		CGA CG TGA	1.38358
CGA CG TGC	0.326087		CGA CG TGC	0.673653		CGA CG TGC	2.06587
CGA CG TGG	0.204082		CGA CG TGG	0.431034		CGA CG TGG	2.11207
CGA CG TGT	0.110294		CGA CG TGT	0.313422		CGA CG TGT	2.84169
CGA CG TTA	0.702247		CGA CG TTA	0.663842		CGA CG TTA	0.945311
CGA CG TTC	1.01124		CGA CG TTC	0.699013		CGA CG TTC	0.691246
CGA CG TTG	0.322581		CGA CG TTG	0.36315		CGA CG TTG	1.12576
CGA CG TTT	0.189873		CGA CG TTT	0.531915		CGA CG TTT	2.80142
CGC CG AAA	0.88968		CGC CG AAA	0.944444		CGC CG AAA	1.06156
CGC CG AAC	1.35542		CGC CG AAC	1.04167		CGC CG AAC	0.768519
CGC CG AAG	0.375		CGC CG AAG	0.933668		CGC CG AAG	2.48978
CGC CG AAT	0.610329		CGC CG AAT	0.809524		CGC CG AAT	1.32637
CGC CG ACA	0.962343		CGC CG ACA	0.773002		CGC CG ACA	0.803249
CGC CG ACC	1.05042		CGC CG ACC	0.848589		CGC CG ACC	0.807857
CGC CG ACG	0.849057		CGC CG ACG	0.791139		CGC CG ACG	0.931786
CGC CG ACT	0.572139		CGC CG ACT	1.06804		CGC CG ACT	1.86674
CGC CG AGA	0.789474		CGC CG AGA	1.25926		CGC CG AGA	1.59506
CGC CG AGC	1.36905		CGC CG AGC	1.29599		CGC CG AGC	0.946634
CGC CG AGG	0.609756		CGC CG AGG	0.682261		CGC CG AGG	1.11891
CGC CG AGT	0.663717		CGC CG AGT	1.04167		CGC CG AGT	1.56944
CGC CG ATA	0.76087		CGC CG ATA	1.13745		CGC CG ATA	1.49494
CGC CG ATC	1.11111		CGC CG ATC	1.39665		CGC CG ATC	1.25698
CGC CG ATG	0.719697		CGC CG ATG	0.876323		CGC CG ATG	1.21763
CGC CG ATT	0.629371		CGC CG ATT	1.25731		CGC CG ATT	1.99773
CGC CG CAA	0.838816		CGC CG CAA	0.296935		CGC CG CAA	0.353993
CGC CG CAC	0.822785		CGC CG CAC	0.520833		CGC CG CAC	0.633013
CGC CG CAG	0.380435		CGC CG CAG	0.103062		CGC CG CAG	0.270907
CGC CG CAT	0.657895		CGC CG CAT	0.250716		CGC CG CAT	0.381089
CGC CG CCA	1.25483		CGC CG CCA	0.454186		CGC CG CCA	0.361952
CGC CG CCC	1.7713		CGC CG CCC	0.439522		CGC CG CCC	0.248135
CGC CG CCG	1.3522		CGC CG CCG	0.493421		CGC CG CCG	0.364902
CGC CG CCT	1.4759		CGC CG CCT	0.571895		CGC CG CCT	0.387488
CGC CG CGA	0.564972		CGC CG CGA	0.141461		CGC CG CGA	0.250386
CGC CG CGC	0.549451		CGC CG CGC	0.354853		CGC CG CGC	0.645833
CGC CG CGG	0.186916		CGC CG CGG	0.227273		CGC CG CGG	1.21591
CGC CG CGT	0.546875		CGC CG CGT	0.252076		CGC CG CGT	0.460939
CGC CG CTA	0.841837		CGC CG CTA	0.436627		CGC CG CTA	0.51866
CGC CG CTC	1.63934		CGC CG CTC	0.553613		CGC CG CTC	0.337704
CGC CG CTG	0.894309		CGC CG CTG	0.175809		CGC CG CTG	0.196586
CGC CG CTT	1.54545		CGC CG CTT	0.51306		CGC CG CTT	0.33198
CGC CG GAA	0.71875		CGC CG GAA	0.510204		CGC CG GAA	0.709849
CGC CG GAC	0.958084		CGC CG GAC	0.668239		CGC CG GAC	0.697474
CGC CG GAG	0.136986		CGC CG GAG	0.166667		CGC CG GAG	1.21667
CGC CG GAT	0.393701		CGC CG GAT	0.503876		CGC CG GAT	1.27984
CGC CG GCA	0.789474		CGC CG GCA	1.32075		CGC CG GCA	1.67296
CGC CG GCC	0.909091		CGC CG GCC	1.22203		CGC CG GCC	1.34423
CGC CG GCG	0.625		CGC CG GCG	1.48493		CGC CG GCG	2.37589
CGC CG GCT	0.619469		CGC CG GCT	1.1876		CGC CG GCT	1.91713
CGC CG GGA	0.436893		CGC CG GGA	0.833333		CGC CG GGA	1.90741
CGC CG GGC	0.825243		CGC CG GGC	1.17521		CGC CG GGC	1.42408
CGC CG GGG	0.1		CGC CG GGG	0.825083		CGC CG GGG	8.25083
CGC CG GGT	0.379747		CGC CG GGT	0.898693		CGC CG GGT	2.36656
CGC CG GTA	0.746269		CGC CG GTA	0.741107		CGC CG GTA	0.993083
CGC CG GTC	0.990566		CGC CG GTC	1.22664		CGC CG GTC	1.23832
CGC CG GTG	0.806452		CGC CG GTG	0.817511		CGC CG GTG	1.01371
CGC CG GTT	0.366972		CGC CG GTT	1.11905		CGC CG GTT	3.0494
CGC CG TAA	1.13744		CGC CG TAA	0.15639		CGC CG TAA	0.137493
CGC CG TAC	0.711009		CGC CG TAC	0.561127		CGC CG TAC	0.789198
CGC CG TAG	0.322581		CGC CG TAG	0.147059		CGC CG TAG	0.455882
CGC CG TAT	0.28125		CGC CG TAT	0.230627		CGC CG TAT	0.820008
CGC CG TCA	1.43678		CGC CG TCA	0.269231		CGC CG TCA	0.187385
CGC CG TCC	1.42424		CGC CG TCC	0.859599		CGC CG TCC	0.603548
CGC CG TCG	0.954545		CGC CG TCG	0.279018		CGC CG TCG	0.292304
CGC CG TCT	1.53571		CGC CG TCT	0.601375		CGC CG TCT	0.391593
CGC CG TGA	0.439189		CGC CG TGA	0.211589		CGC CG TGA	0.481771
CGC CG TGC	0.381356		CGC CG TGC	0.492126		CGC CG TGC	1.29046
CGC CG TGG	0.287356		CGC CG TGG	0.193157		CGC CG TGG	0.672185
CGC CG TGT	0.186916		CGC CG TGT	0.204918		CGC CG TGT	1.09631
CGC CG TTA	0.837989		CGC CG TTA	0.215517		CGC CG TTA	0.257184
CGC CG TTC	1.06897		CGC CG TTC	0.495595		CGC CG TTC	0.463621
CGC CG TTG	0.227273		CGC CG TTG	0.160256		CGC CG TTG	0.705128
CGC CG TTT	0.423729		CGC CG TTT	0.235849		CGC CG TTT	0.556604
CGG CG AAA	0.645161		CGG CG AAA	0.75883		CGG CG AAA	1.17619
CGG CG AAC	1.06061		CGG CG AAC	0.830816		CGG CG AAC	0.783341
CGG CG AAG	0.198413		CGG CG AAG	0.694444		CGG CG AAG	3.5
CGG CG AAT	0.408805		CGG CG AAT	0.679542		CGG CG AAT	1.66226
CGG CG ACA	0.647059		CGG CG ACA	0.606061		CGG CG ACA	0.936639
CGG CG ACC	0.275229		CGG CG ACC	0.673401		CGG CG ACC	2.44669
CGG CG ACG	0.59322		CGG CG ACG	0.697767		CGG CG ACG	1.17624
CGG CG ACT	0.787037		CGG CG ACT	0.757576		CGG CG ACT	0.962567
CGG CG AGA	0.491071		CGG CG AGA	1.0049		CGG CG AGA	2.04635
CGG CG AGC	0.729167		CGG CG AGC	1.01085		CGG CG AGC	1.38631
CGG CG AGG	0.322581		CGG CG AGG	1.13994		CGG CG AGG	3.53381
CGG CG AGT	0.533333		CGG CG AGT	0.779133		CGG CG AGT	1.46087
CGG CG ATA	0.598592		CGG CG ATA	0.905797		CGG CG ATA	1.51321
CGG CG ATC	0.758929		CGG CG ATC	0.966184		CGG CG ATC	1.27309
CGG CG ATG	0.55		CGG CG ATG	0.694444		CGG CG ATG	1.26263
CGG CG ATT	0.327869		CGG CG ATT	0.829082		CGG CG ATT	2.5287
CGG CG CAA	0.603865		CGG CG CAA	0.2002		CGG CG CAA	0.331532
CGG CG CAC	1		CGG CG CAC	0.407466		CGG CG CAC	0.407466
CGG CG CAG	0.390625		CGG CG CAG	0.388889		CGG CG CAG	0.995556
CGG CG CAT	0.483871		CGG CG CAT	0.389105		CGG CG CAT	0.80415
CGG CG CCA	1.14458		CGG CG CCA	0.538462		CGG CG CCA	0.470445
CGG CG CCC	1.27517		CGG CG CCC	0.699301		CGG CG CCC	0.548399
CGG CG CCG	1.35593		CGG CG CCG	0.455182		CGG CG CCG	0.335697
CGG CG CCT	1.51163		CGG CG CCT	0.500715		CGG CG CCT	0.331242
CGG CG CGA	0.178571		CGG CG CGA	0.253623		CGG CG CGA	1.42029
CGG CG CGC	0.515873		CGG CG CGC	0.420168		CGG CG CGC	0.81448
CGG CG CGG	0.0694444		CGG CG CGG	0.289352		CGG CG CGG	4.16667
CGG CG CGT	0.445545		CGG CG CGT	0.45045		CGG CG CGT	1.01101
CGG CG CTA	0.828571		CGG CG CTA	0.357654		CGG CG CTA	0.431651
CGG CG CTC	1.70543		CGG CG CTC	0.487013		CGG CG CTC	0.285567
CGG CG CTG	0.698925		CGG CG CTG	0.26341		CGG CG CTG	0.376879
CGG CG CTT	1.54255		CGG CG CTT	0.529865		CGG CG CTT	0.343499
CGG CG GAA	0.813008		CGG CG GAA	0.609162		CGG CG GAA	0.749269
CGG CG GAC	0.652174		CGG CG GAC	0.57971		CGG CG GAC	0.888889
CGG CG GAG	0.025		CGG CG GAG	0.31746		CGG CG GAG	12.6984
CGG CG GAT	0.495495		CGG CG GAT	0.283447		CGG CG GAT	0.572047
CGG CG GCA	0.896226		CGG CG GCA	1.28049		CGG CG GCA	1.42875
CGG CG GCC	0.804598		CGG CG GCC	1.10816		CGG CG GCC	1.37728
CGG CG GCG	0.517241		CGG CG GCG	1.12069		CGG CG GCG	2.16667
CGG CG GCT	0.438596		CGG CG GCT	0.862069		CGG CG GCT	1.96552
CGG CG GGA	0.483871		CGG CG GGA	0.773196		CGG CG GGA	1.59794
CGG CG GGC	0.606061		CGG CG GGC	0.775862		CGG CG GGC	1.28017
CGG CG GGG	0.263158		CGG CG GGG	0.399543		CGG CG GGG	1.51826
CGG CG GGT	0.357143		CGG CG GGT	0.576241		CGG CG GGT	1.61348
CGG CG GTA	0.277778		CGG CG GTA	0.750518		CGG CG GTA	2.70186
CGG CG GTC	0.397727		CGG CG GTC	0.674883		CGG CG GTC	1.69685
CGG CG GTG	0.230769		CGG CG GTG	0.396825		CGG CG GTG	1.71958
CGG CG GTT	0.238095		CGG CG GTT	0.45904		CGG CG GTT	1.92797
CGG CG TAA	0.614525		CGG CG TAA	0.401606		CGG CG TAA	0.653523
CGG CG TAC	0.625		CGG CG TAC	0.61849		CGG CG TAC	0.989583
CGG CG TAG	0.352941		CGG CG TAG	0.466418		CGG CG TAG	1.32152
CGG CG TAT	0.346535		CGG CG TAT	0.243506		CGG CG TAT	0.70269
CGG CG TCA	0.854701		CGG CG TCA	0.449922		CGG CG TCA	0.526408
CGG CG TCC	0.973451		CGG CG TCC	0.627854		CGG CG TCC	0.644977
CGG CG TCG	0.77381		CGG CG TCG	0.35461		CGG CG TCG	0.458265
CGG CG TCT	0.297619		CGG CG TCT	0.355297		CGG CG TCT	1.1938
CGG CG TGA	0.344828		CGG CG TGA	0.188324		CGG CG TGA	0.546139
CGG CG TGC	0.221239		CGG CG TGC	0.325885		CGG CG TGC	1.473
CGG CG TGG	0.025		CGG CG TGG	0.219298		CGG CG TGG	8.77193
CGG CG TGT	0.142857		CGG CG TGT	0.301932		CGG CG TGT	2.11353
CGG CG TTA	0.491803		CGG CG TTA	0.37478		CGG CG TTA	0.762052
CGG CG TTC	0.662651		CGG CG TTC	0.580808		CGG CG TTC	0.876492
CGG CG TTG	0.38961		CGG CG TTG	0.273224		CGG CG TTG	0.701275
CGG CG TTT	0.164835		CGG CG TTT	0.453515		CGG CG TTT	2.75132
CGT CG AAA	0.683594		CGT CG AAA	1.20674		CGT CG AAA	1.76529
CGT CG AAC	0.590909		CGT CG AAC	1.40411		CGT CG AAC	2.37619
CGT CG AAG	0.310078		CGT CG AAG	0.893939		CGT CG AAG	2.88295
CGT CG AAT	0.536723		CGT CG AAT	1.3484		CGT CG AAT	2.51228
CGT CG ACA	0.421687		CGT CG ACA	1.2293		CGT CG ACA	2.91519
CGT CG ACC	0.797872		CGT CG ACC	1.27005		CGT CG ACC	1.5918
CGT CG ACG	0.436508		CGT CG ACG	0.921659		CGT CG ACG	2.11144
CGT CG ACT	0.695652		CGT CG ACT	1.30952		CGT CG ACT	1.88244
CGT CG AGA	0.333333		CGT CG AGA	1.59574		CGT CG AGA	4.78723
CGT CG AGC	1.05505		CGT CG AGC	1.51681		CGT CG AGC	1.43767
CGT CG AGG	0.0833333		CGT CG AGG	1.2741		CGT CG AGG	15.2893
CGT CG AGT	0.420561		CGT CG AGT	1.3582		CGT CG AGT	3.22949
CGT CG ATA	0.490798		CGT CG ATA	1.83616		CGT CG ATA	3.74117
CGT CG ATC	0.617284		CGT CG ATC	1.701		CGT CG ATC	2.75562
CGT CG ATG	0.298507		CGT CG ATG	1.16387		CGT CG ATG	3.89898
CGT CG ATT	0.460993		CGT CG ATT	1.22054		CGT CG ATT	2.64763
CGT CG CAA	0.740741		CGT CG CAA	0.343528		CGT CG CAA	0.463763
CGT CG CAC	0.872642		CGT CG CAC	0.430663		CGT CG CAC	0.493517
CGT CG CAG	0.431655		CGT CG CAG	0.295276		CGT CG CAG	0.684055
CGT CG CAT	0.8		CGT CG CAT	0.289575		CGT CG CAT	0.361969
CGT CG CCA	1.3172		CGT CG CCA	0.723473		CGT CG CCA	0.549249
CGT CG CCC	1.90184		CGT CG CCC	1.0906		CGT CG CCC	0.573447
CGT CG CCG	1.14379		CGT CG CCG	0.809717		CGT CG CCG	0.707924
CGT CG CCT	2.06294		CGT CG CCT	0.833333		CGT CG CCT	0.403955
CGT CG CGA	0.595238		CGT CG CGA	0.356125		CGT CG CGA	0.598291
CGT CG CGC	0.782313		CGT CG CGC	0.747126		CGT CG CGC	0.955022
CGT CG CGG	0.166667		CGT CG CGG	0.625		CGT CG CGG	3.75
CGT CG CGT	0.727273		CGT CG CGT	0.403912		CGT CG CGT	0.555378
CGT CG CTA	0.737179		CGT CG CTA	0.47619		CGT CG CTA	0.645963
CGT CG CTC	1.70732		CGT CG CTC	0.704657		CGT CG CTC	0.412728
CGT CG CTG	0.963303		CGT CG CTG	0.604167		CGT CG CTG	0.627183
CGT CG CTT	1.8018		CGT CG CTT	0.865209		CGT CG CTT	0.480191
CGT CG GAA	0.697674		CGT CG GAA	0.691057		CGT CG GAA	0.990515
CGT CG GAC	0.827338		CGT CG GAC	0.869305		CGT CG GAC	1.05072
CGT CG GAG	0.128205		CGT CG GAG	0.420168		CGT CG GAG	3.27731
CGT CG GAT	0.721154		CGT CG GAT	0.753546		CGT CG GAT	1.04492
CGT CG GCA	0.75		CGT CG GCA	1.58915		CGT CG GCA	2.11886
CGT CG GCC	1.19469		CGT CG GCC	1.54062		CGT CG GCC	1.28955
CGT CG GCG	0.657895		CGT CG GCG	1.56667		CGT CG GCG	2.38133
CGT CG GCT	0.822785		CGT CG GCT	1.45582		CGT CG GCT	1.76939
CGT CG GGA	0.537634		CGT CG GGA	1.09819		CGT CG GGA	2.04264
CGT CG GGC	0.746269		CGT CG GGC	1.26437		CGT CG GGC	1.69425
CGT CG GGG	0.350877		CGT CG GGG	1.04167		CGT CG GGG	2.96875
CGT CG GGT	0.530303		CGT CG GGT	0.964912		CGT CG GGT	1.81955
CGT CG GTA	0.511364		CGT CG GTA	1.03468		CGT CG GTA	2.02337
CGT CG GTC	0.757576		CGT CG GTC	1.47059		CGT CG GTC	1.94118
CGT CG GTG	0.166667		CGT CG GTG	1.12045		CGT CG GTG	6.72269
CGT CG GTT	0.337838		CGT CG GTT	1.16793		CGT CG GTT	3.45707
CGT CG TAA	0.807292		CGT CG TAA	0.361111		CGT CG TAA	0.447312
CGT CG TAC	0.680473		CGT CG TAC	0.909091		CGT CG TAC	1.33597
CGT CG TAG	0.3125		CGT CG TAG	0.204499		CGT CG TAG	0.654397
CGT CG TAT	0.387597		CGT CG TAT	0.345304		CGT CG TAT	0.890884
CGT CG TCA	0.704225		CGT CG TCA	0.437675		CGT CG TCA	0.621499
CGT CG TCC	1.43333		CGT CG TCC	0.710594		CGT CG TCC	0.495763
CGT CG TCG	0.989011		CGT CG TCG	0.566123		CGT CG TCG	0.572413
CGT CG TCT	0.701754		CGT CG TCT	0.591985		CGT CG TCT	0.843579
CGT CG TGA	0.12		CGT CG TGA	0.256052		CGT CG TGA	2.13377
CGT CG TGC	0.046729		CGT CG TGC	0.639439		CGT CG TGC	13.684
CGT CG TGG	0.245902		CGT CG TGG	0.229358		CGT CG TGG	0.932722
CGT CG TGT	0.337838		CGT CG TGT	0.248344		CGT CG TGT	0.735099
CGT CG TTA	0.474138		CGT CG TTA	0.36075		CGT CG TTA	0.760855
CGT CG TTC	0.509259		CGT CG TTC	0.400188		CGT CG TTC	0.785824
CGT CG TTG	0.217391		CGT CG TTG	0.206856		CGT CG TTG	0.951537
CGT CG TTT	0.631579		CGT CG TTT	0.292398		CGT CG TTT	0.462963
CTA CG AAA	2.07101		CTA CG AAA	1.68873		CTA CG AAA	0.815416
CTA CG AAC	2.14521		CTA CG AAC	1.91077		CTA CG AAC	0.890715
CTA CG AAG	0.857843		CTA CG AAG	1.60483		CTA CG AAG	1.87077
CTA CG AAT	1.40496		CTA CG AAT	1.56387		CTA CG AAT	1.11311
CTA CG ACA	2.17712		CTA CG ACA	1.67563		CTA CG ACA	0.769653
CTA CG ACC	2.07965		CTA CG ACC	1.81818		CTA CG ACC	0.874275
CTA CG ACG	1.49533		CTA CG ACG	1.81044		CTA CG ACG	1.21073
CTA CG ACT	1.86099		CTA CG ACT	1.91903		CTA CG ACT	1.03119
CTA CG AGA	1.71875		CTA CG AGA	1.95541		CTA CG AGA	1.13769
CTA CG AGC	2.44318		CTA CG AGC	2.11864		CTA CG AGC	0.867166
CTA CG AGG	0.825688		CTA CG AGG	1.67625		CTA CG AGG	2.03012
CTA CG AGT	1.69753		CTA CG AGT	1.95967		CTA CG AGT	1.15442
CTA CG ATA	1.67364		CTA CG ATA	1.96641		CTA CG ATA	1.17493
CTA CG ATC	2.39496		CTA CG ATC	1.91799		CTA CG ATC	0.800845
CTA CG ATG	1.19863		CTA CG ATG	1.83276		CTA CG ATG	1.52905
CTA CG ATT	1.8883		CTA CG ATT	1.83271		CTA CG ATT	0.97056
CTA CG CAA	2.06954		CTA CG CAA	1.3253		CTA CG CAA	0.640386
CTA CG CAC	2.15461		CTA CG CAC	1.5942		CTA CG CAC	0.739905
CTA CG CAG	1.43275		CTA CG CAG	0.98401		CTA CG CAG	0.686799
CTA CG CAT	1.96653		CTA CG CAT	1.18865		CTA CG CAT	0.604441
CTA CG CCA	2.74021		CTA CG CCA	1.77858		CTA CG CCA	0.649065
CTA CG CCC	2.61993		CTA CG CCC	1.873		CTA CG CCC	0.714904
CTA CG CCG	2.5		CTA CG CCG	1.70785		CTA CG CCG	0.68314
CTA CG CCT	2.79188		CTA CG CCT	1.5873		CTA CG CCT	0.568543
CTA CG CGA	1.96833		CTA CG CGA	1.16935		CTA CG CGA	0.594086
CTA CG CGC	2.25		CTA CG CGC	1.72505		CTA CG CGC	0.76669
CTA CG CGG	0.702479		CTA CG CGG	1.43871		CTA CG CGG	2.04805
CTA CG CGT	1.87117		CTA CG CGT	1.42544		CTA CG CGT	0.761792
CTA CG CTA	2.5		CTA CG CTA	1.4658		CTA CG CTA	0.586319
CTA CG CTC	2.65854		CTA CG CTC	1.9103		CTA CG CTC	0.718553
CTA CG CTG	1.75		CTA CG CTG	1.24269		CTA CG CTG	0.710109
CTA CG CTT	2.38372		CTA CG CTT	1.78063		CTA CG CTT	0.746995
CTA CG GAA	1.68421		CTA CG GAA	1.67804		CTA CG GAA	0.996338
CTA CG GAC	2.28155		CTA CG GAC	1.64408		CTA CG GAC	0.720595
CTA CG GAG	0.543478		CTA CG GAG	1.52244		CTA CG GAG	2.80128
CTA CG GAT	1.52482		CTA CG GAT	1.40791		CTA CG GAT	0.92333
CTA CG GCA	1.99405		CTA CG GCA	2.22603		CTA CG GCA	1.11634
CTA CG GCC	1.99029		CTA CG GCC	1.95548		CTA CG GCC	0.982507
CTA CG GCG	1.55963		CTA CG GCG	2.04288		CTA CG GCG	1.30985
CTA CG GCT	2.06767		CTA CG GCT	2.27987		CTA CG GCT	1.10263
CTA CG GGA	1.37795		CTA CG GGA	1.91176		CTA CG GGA	1.38739
CTA CG GGC	1.66667		CTA CG GGC	1.7533		CTA CG GGC	1.05198
CTA CG GGG	1.09589		CTA CG GGG	1.90476		CTA CG GGG	1.7381
CTA CG GGT	1.90217		CTA CG GGT	1.94236		CTA CG GGT	1.02112
CTA CG GTA	1.44928		CTA CG GTA	1.81311		CTA CG GTA	1.25105
CTA CG GTC	1.92029		CTA CG GTC	1.84949		CTA CG GTC	0.963131
CTA CG GTG	0.876289		CTA CG GTG	1.70224		CTA CG GTG	1.94255
CTA CG GTT	1.57407		CTA CG GTT	1.76446		CTA CG GTT	1.12095
CTA CG TAA	2.39669		CTA CG TAA	1.31579		CTA CG TAA	0.549002
CTA CG TAC	1.90171		CTA CG TAC	1.62293		CTA CG TAC	0.853405
CTA CG TAG	1.55303		CTA CG TAG	0.804094		CTA CG TAG	0.517758
CTA CG TAT	1.5407		CTA CG TAT	1.44231		CTA CG TAT	0.936139
CTA CG TCA	2.51232		CTA CG TCA	1.82208		CTA CG TCA	0.725259
CTA CG TCC	2.79621		CTA CG TCC	1.76282		CTA CG TCC	0.630432
CTA CG TCG	2.46154		CTA CG TCG	1.36555		CTA CG TCG	0.554753
CTA CG TCT	2.45283		CTA CG TCT	1.5361		CTA CG TCT	0.626255
CTA CG TGA	1.19718		CTA CG TGA	1.01215		CTA CG TGA	0.845439
CTA CG TGC	1.33987		CTA CG TGC	1.26582		CTA CG TGC	0.944736
CTA CG TGG	0.594059		CTA CG TGG	0.629496		CTA CG TGG	1.05965
CTA CG TGT	1.06557		CTA CG TGT	1.0049		CTA CG TGT	0.943062
CTA CG TTA	1.92073		CTA CG TTA	1.22549		CTA CG TTA	0.638033
CTA CG TTC	2.3		CTA CG TTC	1.23457		CTA CG TTC	0.536769
CTA CG TTG	1.15385		CTA CG TTG	1.1064		CTA CG TTG	0.958883
CTA CG TTT	1.60305		CTA CG TTT	1.58617		CTA CG TTT	0.989471
CTC CG AAA	1.62835		CTC CG AAA	1.57455		CTC CG AAA	0.966959
CTC CG AAC	2.33193		CTC CG AAC	1.86966		CTC CG AAC	0.801763
CTC CG AAG	1.00694		CTC CG AAG	1.40152		CTC CG AAG	1.39185
CTC CG AAT	1.38889		CTC CG AAT	1.65094		CTC CG AAT	1.18868
CTC CG ACA	1.70918		CTC CG ACA	1.69199		CTC CG ACA	0.98994
CTC CG ACC	2.20513		CTC CG ACC	1.41284		CTC CG ACC	0.640704
CTC CG ACG	1.70732		CTC CG ACG	1.19302		CTC CG ACG	0.698769
CTC CG ACT	1.54605		CTC CG ACT	1.76527		CTC CG ACT	1.14179
CTC CG AGA	1.33621		CTC CG AGA	1.72872		CTC CG AGA	1.29375
CTC CG AGC	2.23684		CTC CG AGC	2.0574		CTC CG AGC	0.919779
CTC CG AGG	1.01124		CTC CG AGG	1.86916		CTC CG AGG	1.84839
CTC CG AGT	1.61616		CTC CG AGT	1.98529		CTC CG AGT	1.2284
CTC CG ATA	1.56977		CTC CG ATA	1.72202		CTC CG ATA	1.09699
CTC CG ATC	2.40541		CTC CG ATC	1.66667		CTC CG ATC	0.692884
CTC CG ATG	0.927419		CTC CG ATG	1.66667		CTC CG ATG	1.7971
CTC CG ATT	1.36029		CTC CG ATT	1.68651		CTC CG ATT	1.23981
CTC CG CAA	1.65179		CTC CG CAA	0.709494		CTC CG CAA	0.429532
CTC CG CAC	1.88073		CTC CG CAC	1.34141		CTC CG CAC	0.713235
CTC CG CAG	1.21212		CTC CG CAG	0.549645		CTC CG CAG	0.453457
CTC CG CAT	1.57051		CTC CG CAT	0.910494		CTC CG CAT	0.579743
CTC CG CCA	2.36702		CTC CG CCA	1.15462		CTC CG CCA	0.487794
CTC CG CCC	2.43842		CTC CG CCC	1.37179		CTC CG CCC	0.562574
CTC CG CCG	2.31061		CTC CG CCG	1.14379		CTC CG CCG	0.495018
CTC CG CCT	2.45283		CTC CG CCT	1.22442		CTC CG CCT	0.499185
CTC CG CGA	1.63399		CTC CG CGA	0.801887		CTC CG CGA	0.490755
CTC CG CGC	1.78571		CTC CG CGC	1.11111		CTC CG CGC	0.622222
CTC CG CGG	0.425532		CTC CG CGG	1.00575		CTC CG CGG	2.36351
CTC CG CGT	1.97761		CTC CG CGT	0.716846		CTC CG CGT	0.362481
CTC CG CTA	2.27011		CTC CG CTA	1.15291		CTC CG CTA	0.507865
CTC CG CTC	2.19298		CTC CG CTC	1.26967		CTC CG CTC	0.57897
CTC CG CTG	1.81818		CTC CG CTG	0.983146		CTC CG CTG	0.54073
CTC CG CTT	2.30469		CTC CG CTT	1.08696		CTC CG CTT	0.471629
CTC CG GAA	1.37821		CTC CG GAA	1.22549		CTC CG GAA	0.889193
CTC CG GAC	1.42857		CTC CG GAC	1.30997		CTC CG GAC	0.916982
CTC CG GAG	0.263158		CTC CG GAG	1.53664		CTC CG GAG	5.83924
CTC CG GAT	1.38655		CTC CG GAT	1.23043		CTC CG GAT	0.887397
CTC CG GCA	1.3245		CTC CG GCA	1.88067		CTC CG GCA	1.41991
CTC CG GCC	2.01493		CTC CG GCC	1.9357		CTC CG GCC	0.960679
CTC CG GCG	1.55172		CTC CG GCG	1.53509		CTC CG GCG	0.989279
CTC CG GCT	1.41975		CTC CG GCT	1.83954		CTC CG GCT	1.29568
CTC CG GGA	0.797872		CTC CG GGA	1.77015		CTC CG GGA	2.21859
CTC CG GGC	1.48936		CTC CG GGC	2.04802		CTC CG GGC	1.3751
CTC CG GGG	0.9375		CTC CG GGG	1.5625		CTC CG GGG	1.66667
CTC CG GGT	0.933333		CTC CG GGT	1.79739		CTC CG GGT	1.92577
CTC CG GTA	1.29464		CTC CG GTA	1.72043		CTC CG GTA	1.32888
CTC CG GTC	1.79688		CTC CG GTC	1.80122		CTC CG GTC	1.00242
CTC CG GTG	1.07595		CTC CG GTG	1.69082		CTC CG GTG	1.57147
CTC CG GTT	1.60714		CTC CG GTT	1.72414		CTC CG GTT	1.0728
CTC CG TAA	1.82432		CTC CG TAA	0.724638		CTC CG TAA	0.397209
CTC CG TAC	1.29518		CTC CG TAC	1.58279		CTC CG TAC	1.22206
CTC CG TAG	0.672269		CTC CG TAG	0.438596		CTC CG TAG	0.652412
CTC CG TAT	1.00746		CTC CG TAT	0.721601		CTC CG TAT	0.716256
CTC CG TCA	1.7931		CTC CG TCA	1.08974		CTC CG TCA	0.607742
CTC CG TCC	2.65101		CTC CG TCC	1.4485		CTC CG TCC	0.546395
CTC CG TCG	1.92308		CTC CG TCG	0.981953		CTC CG TCG	0.510616
CTC CG TCT	1.84466		CTC CG TCT	1.02249		CTC CG TCT	0.5543
CTC CG TGA	0.887097		CTC CG TGA	0.787037		CTC CG TGA	0.887205
CTC CG TGC	0.671141		CTC CG TGC	1.19983		CTC CG TGC	1.78774
CTC CG TGG	0.31746		CTC CG TGG	0.511696		CTC CG TGG	1.61184
CTC CG TGT	0.649351		CTC CG TGT	0.492126		CTC CG TGT	0.757874
CTC CG TTA	1.50735		CTC CG TTA	0.541667		CTC CG TTA	0.35935
CTC CG TTC	1.57143		CTC CG TTC	1.22196		CTC CG TTC	0.777608
CTC CG TTG	0.955056		CTC CG TTG	0.42517		CTC CG TTG	0.445178
CTC CG TTT	1.5534		CTC CG TTT	0.738771		CTC CG TTT	0.475584
CTG CG AAA	1.32231		CTG CG AAA	1.32295		CTG CG AAA	1.00048
CTG CG AAC	1.7004		CTG CG AAC	1.26812		CTG CG AAC	0.745773
CTG CG AAG	0.896552		CTG CG AAG	1.11643		CTG CG AAG	1.24525
CTG CG AAT	1.14094		CTG CG AAT	0.95405		CTG CG AAT	0.836197
CTG CG ACA	1.34146		CTG CG ACA	1.20892		CTG CG ACA	0.901195
CTG CG ACC	1.64103		CTG CG ACC	1.28303		CTG CG ACC	0.781845
CTG CG ACG	1.44928		CTG CG ACG	1.20482		CTG CG ACG	0.831325
CTG CG ACT	1.2782		CTG CG ACT	1.53509		CTG CG ACT	1.20098
CTG CG AGA	1.05505		CTG CG AGA	1.51327		CTG CG AGA	1.43431
CTG CG AGC	1.61417		CTG CG AGC	1.76202		CTG CG AGC	1.09159
CTG CG AGG	0.763889		CTG CG AGG	1.25		CTG CG AGG	1.63636
CTG CG AGT	1.47619		CTG CG AGT	0.957207		CTG CG AGT	0.648431
CTG CG ATA	1.15152		CTG CG ATA	1.2234		CTG CG ATA	1.06243
CTG CG ATC	1.42384		CTG CG ATC	1.46356		CTG CG ATC	1.0279
CTG CG ATG	0.813008		CTG CG ATG	1.147		CTG CG ATG	1.41081
CTG CG ATT	1.08696		CTG CG ATT	1.42915		CTG CG ATT	1.31481
CTG CG CAA	1.55172		CTG CG CAA	0.611979		CTG CG CAA	0.394387
CTG CG CAC	1.56425		CTG CG CAC	0.831056		CTG CG CAC	0.531283
CTG CG CAG	0.583333		CTG CG CAG	0.75431		CTG CG CAG	1.2931
CTG CG CAT	1.46739		CTG CG CAT	0.966667		CTG CG CAT	0.658765
CTG CG CCA	2.00495		CTG CG CCA	1.17486		CTG CG CCA	0.585981
CTG CG CCC	2.19444		CTG CG CCC	1.24056		CTG CG CCC	0.565319
CTG CG CCG	1.92913		CTG CG CCG	1.14542		CTG CG CCG	0.593747
CTG CG CCT	1.80851		CTG CG CCT	1.1476		CTG CG CCT	0.634555
CTG CG CGA	1.62698		CTG CG CGA	0.740358		CTG CG CGA	0.455049
CTG CG CGC	1.65385		CTG CG CGC	1.06242		CTG CG CGC	0.642392
CTG CG CGG	0.535714		CTG CG CGG	0.801282		CTG CG CGG	1.49573
CTG CG CGT	0.921053		CTG CG CGT	0.694444		CTG CG CGT	0.753968
CTG CG CTA	1.61677		CTG CG CTA	0.872093		CTG CG CTA	0.539406
CTG CG CTC	2.21831		CTG CG CTC	0.998464		CTG CG CTC	0.450101
CTG CG CTG	1.5566		CTG CG CTG	0.950292		CTG CG CTG	0.610491
CTG CG CTT	2.29839		CTG CG CTT	1.39678		CTG CG CTT	0.607722
CTG CG GAA	0.783582		CTG CG GAA	0.921659		CTG CG GAA	1.17621
CTG CG GAC	1.52893		CTG CG GAC	1.21212		CTG CG GAC	0.792793
CTG CG GAG	0.872093		CTG CG GAG	0.811209		CTG CG GAG	0.930187
CTG CG GAT	0.813953		CTG CG GAT	1.06108		CTG CG GAT	1.30361
CTG CG GCA	1.53846		CTG CG GCA	1.46684		CTG CG GCA	0.953444
CTG CG GCC	1.59091		CTG CG GCC	1.22423		CTG CG GCC	0.769514
CTG CG GCG	0.555556		CTG CG GCG	1.47947		CTG CG GCG	2.66304
CTG CG GCT	1.17284		CTG CG GCT	1.46552		CTG CG GCT	1.24955
CTG CG GGA	0.763889		CTG CG GGA	1.37845		CTG CG GGA	1.80451
CTG CG GGC	1.64557		CTG CG GGC	1.52778		CTG CG GGC	0.928419
CTG CG GGG	0.731707		CTG CG GGG	1.25		CTG CG GGG	1.70833
CTG CG GGT	1.03175		CTG CG GGT	1.50194		CTG CG GGT	1.45572
CTG CG GTA	0.761905		CTG CG GTA	1.51515		CTG CG GTA	1.98864
CTG CG GTC	1.59574		CTG CG GTC	1.14437		CTG CG GTC	0.717136
CTG CG GTG	1.19718		CTG CG GTG	1.14247		CTG CG GTG	0.954301
CTG CG GTT	1.21951		CTG CG GTT	1.0723		CTG CG GTT	0.879289
CTG CG TAA	1.61202		CTG CG TAA	0.887681		CTG CG TAA	0.550663
CTG CG TAC	1.6369		CTG CG TAC	1.38398		CTG CG TAC	0.845487
CTG CG TAG	1.26984		CTG CG TAG	0.917659		CTG CG TAG	0.722656
CTG CG TAT	0.851064		CTG CG TAT	0.873656		CTG CG TAT	1.02655
CTG CG TCA	1.83099		CTG CG TCA	0.943732		CTG CG TCA	0.515423
CTG CG TCC	2.1374		CTG CG TCC	1.3546		CTG CG TCC	0.633757
CTG CG TCG	1.59091		CTG CG TCG	1.08122		CTG CG TCG	0.679626
CTG CG TCT	1.5625		CTG CG TCT	1.10931		CTG CG TCT	0.709957
CTG CG TGA	0.75		CTG CG TGA	0.833333		CTG CG TGA	1.11111
CTG CG TGC	0.932203		CTG CG TGC	0.955882		CTG CG TGC	1.0254
CTG CG TGG	0.31746		CTG CG TGG	0.78125		CTG CG TGG	2.46094
CTG CG TGT	0.597826		CTG CG TGT	0.72314		CTG CG TGT	1.20962
CTG CG TTA	1.2		CTG CG TTA	0.743349		CTG CG TTA	0.619457
CTG CG TTC	1.5		CTG CG TTC	1.19705		CTG CG TTC	0.798036
CTG CG TTG	0.707547		CTG CG TTG	0.894855		CTG CG TTG	1.26473
CTG CG TTT	1.375		CTG CG TTT	0.744048		CTG CG TTT	0.541126
CTT CG AAA	1.03015		CTT CG AAA	1.56642		CTT CG AAA	1.52057
CTT CG AAC	1.43478		CTT CG AAC	1.97595		CTT CG AAC	1.37717
CTT CG AAG	0.625		CTT CG AAG	1.27688		CTT CG AAG	2.04301
CTT CG AAT	0.594595		CTT CG AAT	1.4881		CTT CG AAT	2.50271
CTT CG ACA	1.21547		CTT CG ACA	1.70973		CTT CG ACA	1.40664
CTT CG ACC	1.23494		CTT CG ACC	1.70739		CTT CG ACC	1.38257
CTT CG ACG	1.03053		CTT CG ACG	1.29717		CTT CG ACG	1.25874
CTT CG ACT	1.34058		CTT CG ACT	1.54321		CTT CG ACT	1.15115
CTT CG AGA	1.21622		CTT CG AGA	1.94932		CTT CG AGA	1.60277
CTT CG AGC	1.36364		CTT CG AGC	1.79211		CTT CG AGC	1.31422
CTT CG AGG	0.461538		CTT CG AGG	1.64729		CTT CG AGG	3.56912
CTT CG AGT	1.05263		CTT CG AGT	1.27953		CTT CG AGT	1.21555
CTT CG ATA	1.1859		CTT CG ATA	1.5625		CTT CG ATA	1.31757
[truncated: 2,099 more rows]

## Sheet: eRRBS data
Average eRRBS methylation levels of TKO cells cells after rescue with DNMT3A or DNMT3B in NNNCGNNN sequences. The eRRBS methylation ratio is indicated as well.
	DNMT3A			DNMT3B			eRRBS methylation ratio
	Av. Methyl-ation [%]			Av. Methyl-ation [%]			DNMT3B / DNMT3A
AAA CG AAA	0.248913		AAA CG AAA	0.153218		AAA CG AAA	0.615548
AAA CG AAC	0.225857		AAA CG AAC	0.155827		AAA CG AAC	0.689939
AAA CG AAG	0.205938		AAA CG AAG	0.140811		AAA CG AAG	0.683755
AAA CG AAT	0.18412		AAA CG AAT	0.0991286		AAA CG AAT	0.538391
AAA CG ACA	0.203515		AAA CG ACA	0.119155		AAA CG ACA	0.585484
AAA CG ACC	0.174381		AAA CG ACC	0.1		AAA CG ACC	0.573457
AAA CG ACG	0.151702		AAA CG ACG	0.0998975		AAA CG ACG	0.658511
AAA CG ACT	0.183633		AAA CG ACT	0.110189		AAA CG ACT	0.600048
AAA CG AGA	0.244359		AAA CG AGA	0.169883		AAA CG AGA	0.695219
AAA CG AGC	0.232872		AAA CG AGC	0.141954		AAA CG AGC	0.609582
AAA CG AGG	0.185212		AAA CG AGG	0.134415		AAA CG AGG	0.725736
AAA CG AGT	0.195552		AAA CG AGT	0.114347		AAA CG AGT	0.584741
AAA CG ATA	0.194616		AAA CG ATA	0.118371		AAA CG ATA	0.608228
AAA CG ATC	0.175595		AAA CG ATC	0.105726		AAA CG ATC	0.6021
AAA CG ATG	0.162933		AAA CG ATG	0.113988		AAA CG ATG	0.699597
AAA CG ATT	0.136244		AAA CG ATT	0.104276		AAA CG ATT	0.765366
AAA CG CAA	0.254972		AAA CG CAA	0.0847888		AAA CG CAA	0.332542
AAA CG CAC	0.271243		AAA CG CAC	0.11386		AAA CG CAC	0.419772
AAA CG CAG	0.232319		AAA CG CAG	0.0968091		AAA CG CAG	0.416708
AAA CG CAT	0.260277		AAA CG CAT	0.0795831		AAA CG CAT	0.305763
AAA CG CCA	0.235991		AAA CG CCA	0.129363		AAA CG CCA	0.54817
AAA CG CCC	0.210479		AAA CG CCC	0.108141		AAA CG CCC	0.513784
AAA CG CCG	0.186306		AAA CG CCG	0.125079		AAA CG CCG	0.671364
AAA CG CCT	0.23169		AAA CG CCT	0.120186		AAA CG CCT	0.518735
AAA CG CGA	0.145611		AAA CG CGA	0.0842439		AAA CG CGA	0.578555
AAA CG CGC	0.169399		AAA CG CGC	0.106602		AAA CG CGC	0.629298
AAA CG CGG	0.104955		AAA CG CGG	0.0889025		AAA CG CGG	0.847055
AAA CG CGT	0.187131		AAA CG CGT	0.133641		AAA CG CGT	0.714156
AAA CG CTA	0.224751		AAA CG CTA	0.0950944		AAA CG CTA	0.42311
AAA CG CTC	0.217835		AAA CG CTC	0.115519		AAA CG CTC	0.530304
AAA CG CTG	0.181994		AAA CG CTG	0.0785536		AAA CG CTG	0.431629
AAA CG CTT	0.233047		AAA CG CTT	0.0995971		AAA CG CTT	0.427368
AAA CG GAA	0.209919		AAA CG GAA	0.11082		AAA CG GAA	0.527918
AAA CG GAC	0.223649		AAA CG GAC	0.141628		AAA CG GAC	0.633262
AAA CG GAG	0.164929		AAA CG GAG	0.103868		AAA CG GAG	0.629777
AAA CG GAT	0.178559		AAA CG GAT	0.0934775		AAA CG GAT	0.523511
AAA CG GCA	0.194912		AAA CG GCA	0.1934		AAA CG GCA	0.992244
AAA CG GCC	0.211626		AAA CG GCC	0.167841		AAA CG GCC	0.793103
AAA CG GCG	0.117689		AAA CG GCG	0.177132		AAA CG GCG	1.50509
AAA CG GCT	0.183301		AAA CG GCT	0.163915		AAA CG GCT	0.894239
AAA CG GGA	0.169814		AAA CG GGA	0.176585		AAA CG GGA	1.03987
AAA CG GGC	0.181094		AAA CG GGC	0.173185		AAA CG GGC	0.956325
AAA CG GGG	0.150532		AAA CG GGG	0.157449		AAA CG GGG	1.04595
AAA CG GGT	0.15619		AAA CG GGT	0.140128		AAA CG GGT	0.897164
AAA CG GTA	0.172417		AAA CG GTA	0.143368		AAA CG GTA	0.831514
AAA CG GTC	0.177302		AAA CG GTC	0.132867		AAA CG GTC	0.749383
AAA CG GTG	0.143039		AAA CG GTG	0.129213		AAA CG GTG	0.903341
AAA CG GTT	0.150964		AAA CG GTT	0.113265		AAA CG GTT	0.750277
AAA CG TAA	0.332578		AAA CG TAA	0.16042		AAA CG TAA	0.482353
AAA CG TAC	0.295197		AAA CG TAC	0.163123		AAA CG TAC	0.552592
AAA CG TAG	0.299848		AAA CG TAG	0.151662		AAA CG TAG	0.505797
AAA CG TAT	0.281272		AAA CG TAT	0.118607		AAA CG TAT	0.421679
AAA CG TCA	0.241634		AAA CG TCA	0.126332		AAA CG TCA	0.522825
AAA CG TCC	0.229528		AAA CG TCC	0.11078		AAA CG TCC	0.482642
AAA CG TCG	0.208739		AAA CG TCG	0.108681		AAA CG TCG	0.520652
AAA CG TCT	0.234164		AAA CG TCT	0.126651		AAA CG TCT	0.540865
AAA CG TGA	0.172522		AAA CG TGA	0.065946		AAA CG TGA	0.382248
AAA CG TGC	0.22126		AAA CG TGC	0.0968413		AAA CG TGC	0.437681
AAA CG TGG	0.195081		AAA CG TGG	0.0643461		AAA CG TGG	0.329843
AAA CG TGT	0.211559		AAA CG TGT	0.0610831		AAA CG TGT	0.288728
AAA CG TTA	0.212761		AAA CG TTA	0.108826		AAA CG TTA	0.511491
AAA CG TTC	0.191293		AAA CG TTC	0.109327		AAA CG TTC	0.571518
AAA CG TTG	0.16262		AAA CG TTG	0.106295		AAA CG TTG	0.653636
AAA CG TTT	0.167559		AAA CG TTT	0.0898495		AAA CG TTT	0.536227
AAC CG AAA	0.230437		AAC CG AAA	0.176623		AAC CG AAA	0.766471
AAC CG AAC	0.232795		AAC CG AAC	0.195605		AAC CG AAC	0.840247
AAC CG AAG	0.2076		AAC CG AAG	0.173563		AAC CG AAG	0.836044
AAC CG AAT	0.194334		AAC CG AAT	0.139766		AAC CG AAT	0.719209
AAC CG ACA	0.186159		AAC CG ACA	0.154374		AAC CG ACA	0.829258
AAC CG ACC	0.164806		AAC CG ACC	0.110069		AAC CG ACC	0.667869
AAC CG ACG	0.12814		AAC CG ACG	0.107127		AAC CG ACG	0.836014
AAC CG ACT	0.149221		AAC CG ACT	0.178438		AAC CG ACT	1.19579
AAC CG AGA	0.239729		AAC CG AGA	0.194856		AAC CG AGA	0.812818
AAC CG AGC	0.227469		AAC CG AGC	0.184229		AAC CG AGC	0.809907
AAC CG AGG	0.193429		AAC CG AGG	0.184243		AAC CG AGG	0.95251
AAC CG AGT	0.214492		AAC CG AGT	0.135428		AAC CG AGT	0.63139
AAC CG ATA	0.189231		AAC CG ATA	0.208312		AAC CG ATA	1.10083
AAC CG ATC	0.168914		AAC CG ATC	0.182721		AAC CG ATC	1.08174
AAC CG ATG	0.154544		AAC CG ATG	0.207144		AAC CG ATG	1.34036
AAC CG ATT	0.133164		AAC CG ATT	0.159694		AAC CG ATT	1.19923
AAC CG CAA	0.245644		AAC CG CAA	0.0919444		AAC CG CAA	0.3743
AAC CG CAC	0.238107		AAC CG CAC	0.0953089		AAC CG CAC	0.400278
AAC CG CAG	0.19648		AAC CG CAG	0.100767		AAC CG CAG	0.512861
AAC CG CAT	0.234765		AAC CG CAT	0.0765933		AAC CG CAT	0.326255
AAC CG CCA	0.195972		AAC CG CCA	0.0522866		AAC CG CCA	0.266806
AAC CG CCC	0.171332		AAC CG CCC	0.0252108		AAC CG CCC	0.147146
AAC CG CCG	0.11524		AAC CG CCG	0.0495813		AAC CG CCG	0.430243
AAC CG CCT	0.200516		AAC CG CCT	0.0346309		AAC CG CCT	0.172709
AAC CG CGA	0.120135		AAC CG CGA	0.069697		AAC CG CGA	0.580154
AAC CG CGC	0.0758751		AAC CG CGC	0.0432039		AAC CG CGC	0.569408
AAC CG CGG	0.0733853		AAC CG CGG	0.0738238		AAC CG CGG	1.00597
AAC CG CGT	0.169782		AAC CG CGT	0.0696745		AAC CG CGT	0.410376
AAC CG CTA	0.209797		AAC CG CTA	0.0537701		AAC CG CTA	0.256296
AAC CG CTC	0.20536		AAC CG CTC	0.057945		AAC CG CTC	0.282163
AAC CG CTG	0.192101		AAC CG CTG	0.0934704		AAC CG CTG	0.486568
AAC CG CTT	0.188539		AAC CG CTT	0.0438185		AAC CG CTT	0.23241
AAC CG GAA	0.236365		AAC CG GAA	0.161576		AAC CG GAA	0.683589
AAC CG GAC	0.225425		AAC CG GAC	0.140635		AAC CG GAC	0.623867
AAC CG GAG	0.183293		AAC CG GAG	0.158092		AAC CG GAG	0.862513
AAC CG GAT	0.218014		AAC CG GAT	0.124491		AAC CG GAT	0.571025
AAC CG GCA	0.219951		AAC CG GCA	0.203692		AAC CG GCA	0.926079
AAC CG GCC	0.197341		AAC CG GCC	0.138651		AAC CG GCC	0.702596
AAC CG GCG	0.129113		AAC CG GCG	0.139035		AAC CG GCG	1.07685
AAC CG GCT	0.210815		AAC CG GCT	0.149206		AAC CG GCT	0.70776
AAC CG GGA	0.198584		AAC CG GGA	0.171749		AAC CG GGA	0.864869
AAC CG GGC	0.171549		AAC CG GGC	0.15611		AAC CG GGC	0.910005
AAC CG GGG	0.165512		AAC CG GGG	0.190206		AAC CG GGG	1.14919
AAC CG GGT	0.178287		AAC CG GGT	0.137079		AAC CG GGT	0.768869
AAC CG GTA	0.20247		AAC CG GTA	0.125404		AAC CG GTA	0.619372
AAC CG GTC	0.232322		AAC CG GTC	0.128258		AAC CG GTC	0.552068
AAC CG GTG	0.163213		AAC CG GTG	0.120276		AAC CG GTG	0.736929
AAC CG GTT	0.178398		AAC CG GTT	0.0982134		AAC CG GTT	0.55053
AAC CG TAA	0.312611		AAC CG TAA	0.167192		AAC CG TAA	0.534826
AAC CG TAC	0.304144		AAC CG TAC	0.175565		AAC CG TAC	0.577242
AAC CG TAG	0.271769		AAC CG TAG	0.171747		AAC CG TAG	0.631959
AAC CG TAT	0.263299		AAC CG TAT	0.162993		AAC CG TAT	0.619041
AAC CG TCA	0.226236		AAC CG TCA	0.112089		AAC CG TCA	0.495452
AAC CG TCC	0.216929		AAC CG TCC	0.0991626		AAC CG TCC	0.457119
AAC CG TCG	0.161865		AAC CG TCG	0.0894097		AAC CG TCG	0.552372
AAC CG TCT	0.222983		AAC CG TCT	0.13367		AAC CG TCT	0.599461
AAC CG TGA	0.248624		AAC CG TGA	0.106987		AAC CG TGA	0.430318
AAC CG TGC	0.212982		AAC CG TGC	0.126253		AAC CG TGC	0.59279
AAC CG TGG	0.17711		AAC CG TGG	0.112341		AAC CG TGG	0.6343
AAC CG TGT	0.206706		AAC CG TGT	0.102478		AAC CG TGT	0.495766
AAC CG TTA	0.201543		AAC CG TTA	0.135263		AAC CG TTA	0.671139
AAC CG TTC	0.193962		AAC CG TTC	0.155345		AAC CG TTC	0.8009
AAC CG TTG	0.158568		AAC CG TTG	0.124552		AAC CG TTG	0.785481
AAC CG TTT	0.147267		AAC CG TTT	0.116125		AAC CG TTT	0.788531
AAG CG AAA	0.283289		AAG CG AAA	0.135338		AAG CG AAA	0.47774
AAG CG AAC	0.290353		AAG CG AAC	0.12873		AAG CG AAC	0.443356
AAG CG AAG	0.245746		AAG CG AAG	0.134754		AAG CG AAG	0.548347
AAG CG AAT	0.24924		AAG CG AAT	0.100031		AAG CG AAT	0.401345
AAG CG ACA	0.255137		AAG CG ACA	0.0747998		AAG CG ACA	0.293175
AAG CG ACC	0.222564		AAG CG ACC	0.0537713		AAG CG ACC	0.241599
AAG CG ACG	0.173275		AAG CG ACG	0.0491159		AAG CG ACG	0.283457
AAG CG ACT	0.238699		AAG CG ACT	0.0934805		AAG CG ACT	0.391625
AAG CG AGA	0.279587		AAG CG AGA	0.119551		AAG CG AGA	0.427598
AAG CG AGC	0.267459		AAG CG AGC	0.115246		AAG CG AGC	0.430893
AAG CG AGG	0.224864		AAG CG AGG	0.0991944		AAG CG AGG	0.441132
AAG CG AGT	0.237622		AAG CG AGT	0.0902886		AAG CG AGT	0.379967
AAG CG ATA	0.257392		AAG CG ATA	0.11617		AAG CG ATA	0.451334
AAG CG ATC	0.243029		AAG CG ATC	0.104196		AAG CG ATC	0.428741
AAG CG ATG	0.21531		AAG CG ATG	0.0949526		AAG CG ATG	0.441003
AAG CG ATT	0.20466		AAG CG ATT	0.0894444		AAG CG ATT	0.437039
AAG CG CAA	0.290287		AAG CG CAA	0.0632589		AAG CG CAA	0.217918
AAG CG CAC	0.267432		AAG CG CAC	0.0846502		AAG CG CAC	0.316529
AAG CG CAG	0.219427		AAG CG CAG	0.0794298		AAG CG CAG	0.361988
AAG CG CAT	0.276163		AAG CG CAT	0.0533159		AAG CG CAT	0.193059
AAG CG CCA	0.284777		AAG CG CCA	0.0485657		AAG CG CCA	0.170539
AAG CG CCC	0.236856		AAG CG CCC	0.0388512		AAG CG CCC	0.164029
AAG CG CCG	0.159411		AAG CG CCG	0.0383697		AAG CG CCG	0.240696
AAG CG CCT	0.285247		AAG CG CCT	0.049534		AAG CG CCT	0.173653
AAG CG CGA	0.126774		AAG CG CGA	0.0384868		AAG CG CGA	0.303586
AAG CG CGC	0.0970316		AAG CG CGC	0.02849		AAG CG CGC	0.293616
AAG CG CGG	0.0705931		AAG CG CGG	0.0239905		AAG CG CGG	0.339843
AAG CG CGT	0.184252		AAG CG CGT	0.0543449		AAG CG CGT	0.294949
AAG CG CTA	0.283495		AAG CG CTA	0.0509367		AAG CG CTA	0.179674
AAG CG CTC	0.298235		AAG CG CTC	0.0611268		AAG CG CTC	0.204961
AAG CG CTG	0.25038		AAG CG CTG	0.0478938		AAG CG CTG	0.191285
AAG CG CTT	0.286711		AAG CG CTT	0.0475953		AAG CG CTT	0.166004
AAG CG GAA	0.207032		AAG CG GAA	0.0890805		AAG CG GAA	0.430273
AAG CG GAC	0.223844		AAG CG GAC	0.086118		AAG CG GAC	0.384723
AAG CG GAG	0.167365		AAG CG GAG	0.0771284		AAG CG GAG	0.460839
AAG CG GAT	0.203532		AAG CG GAT	0.0573315		AAG CG GAT	0.281683
AAG CG GCA	0.23585		AAG CG GCA	0.105631		AAG CG GCA	0.447875
AAG CG GCC	0.211126		AAG CG GCC	0.0794519		AAG CG GCC	0.376324
AAG CG GCG	0.075119		AAG CG GCG	0.0501231		AAG CG GCG	0.66725
AAG CG GCT	0.214103		AAG CG GCT	0.0911505		AAG CG GCT	0.425731
AAG CG GGA	0.187052		AAG CG GGA	0.0904605		AAG CG GGA	0.483612
AAG CG GGC	0.175483		AAG CG GGC	0.0583068		AAG CG GGC	0.332266
AAG CG GGG	0.162742		AAG CG GGG	0.0763712		AAG CG GGG	0.469278
AAG CG GGT	0.16853		AAG CG GGT	0.0715085		AAG CG GGT	0.424308
AAG CG GTA	0.222894		AAG CG GTA	0.065636		AAG CG GTA	0.294472
AAG CG GTC	0.223052		AAG CG GTC	0.0664777		AAG CG GTC	0.298037
AAG CG GTG	0.174991		AAG CG GTG	0.0508844		AAG CG GTG	0.290784
AAG CG GTT	0.192862		AAG CG GTT	0.0476791		AAG CG GTT	0.247219
AAG CG TAA	0.369057		AAG CG TAA	0.180145		AAG CG TAA	0.488122
AAG CG TAC	0.315924		AAG CG TAC	0.167012		AAG CG TAC	0.528645
AAG CG TAG	0.316182		AAG CG TAG	0.175581		AAG CG TAG	0.555315
AAG CG TAT	0.327026		AAG CG TAT	0.149857		AAG CG TAT	0.458241
AAG CG TCA	0.307914		AAG CG TCA	0.0888722		AAG CG TCA	0.288627
AAG CG TCC	0.267651		AAG CG TCC	0.0790163		AAG CG TCC	0.295221
AAG CG TCG	0.147584		AAG CG TCG	0.0736		AAG CG TCG	0.4987
AAG CG TCT	0.309575		AAG CG TCT	0.11756		AAG CG TCT	0.379745
AAG CG TGA	0.270779		AAG CG TGA	0.0902712		AAG CG TGA	0.333376
AAG CG TGC	0.254349		AAG CG TGC	0.0840466		AAG CG TGC	0.330438
AAG CG TGG	0.203069		AAG CG TGG	0.0897366		AAG CG TGG	0.441902
AAG CG TGT	0.233583		AAG CG TGT	0.0775629		AAG CG TGT	0.332057
AAG CG TTA	0.275908		AAG CG TTA	0.112278		AAG CG TTA	0.406942
AAG CG TTC	0.255239		AAG CG TTC	0.122592		AAG CG TTC	0.480305
AAG CG TTG	0.224819		AAG CG TTG	0.124562		AAG CG TTG	0.554057
AAG CG TTT	0.219101		AAG CG TTT	0.0945529		AAG CG TTT	0.431549
AAT CG AAA	0.20799		AAT CG AAA	0.230653		AAT CG AAA	1.10896
AAT CG AAC	0.215257		AAT CG AAC	0.289403		AAT CG AAC	1.34445
AAT CG AAG	0.158649		AAT CG AAG	0.224784		AAT CG AAG	1.41687
AAT CG AAT	0.15742		AAT CG AAT	0.197384		AAT CG AAT	1.25387
AAT CG ACA	0.156069		AAT CG ACA	0.231524		AAT CG ACA	1.48347
AAT CG ACC	0.134881		AAT CG ACC	0.163832		AAT CG ACC	1.21465
AAT CG ACG	0.126163		AAT CG ACG	0.205742		AAT CG ACG	1.63076
AAT CG ACT	0.121102		AAT CG ACT	0.213137		AAT CG ACT	1.75997
AAT CG AGA	0.180936		AAT CG AGA	0.23312		AAT CG AGA	1.28841
AAT CG AGC	0.185534		AAT CG AGC	0.244019		AAT CG AGC	1.31522
AAT CG AGG	0.128769		AAT CG AGG	0.234297		AAT CG AGG	1.81952
AAT CG AGT	0.146008		AAT CG AGT	0.167596		AAT CG AGT	1.14785
AAT CG ATA	0.153261		AAT CG ATA	0.259759		AAT CG ATA	1.69487
AAT CG ATC	0.15108		AAT CG ATC	0.250174		AAT CG ATC	1.65591
AAT CG ATG	0.111803		AAT CG ATG	0.253421		AAT CG ATG	2.26667
AAT CG ATT	0.103994		AAT CG ATT	0.222148		AAT CG ATT	2.13617
AAT CG CAA	0.240656		AAT CG CAA	0.0723825		AAT CG CAA	0.300772
AAT CG CAC	0.208489		AAT CG CAC	0.0845503		AAT CG CAC	0.405539
AAT CG CAG	0.195943		AAT CG CAG	0.0889867		AAT CG CAG	0.454146
AAT CG CAT	0.22978		AAT CG CAT	0.0979663		AAT CG CAT	0.426349
AAT CG CCA	0.233112		AAT CG CCA	0.108865		AAT CG CCA	0.467006
AAT CG CCC	0.204495		AAT CG CCC	0.103653		AAT CG CCC	0.506873
AAT CG CCG	0.1683		AAT CG CCG	0.130746		AAT CG CCG	0.776863
AAT CG CCT	0.216955		AAT CG CCT	0.11603		AAT CG CCT	0.534813
AAT CG CGA	0.107456		AAT CG CGA	0.0788955		AAT CG CGA	0.734211
AAT CG CGC	0.0855426		AAT CG CGC	0.0804268		AAT CG CGC	0.940195
AAT CG CGG	0.0861264		AAT CG CGG	0.0709709		AAT CG CGG	0.824032
AAT CG CGT	0.150991		AAT CG CGT	0.0784314		AAT CG CGT	0.519444
AAT CG CTA	0.206782		AAT CG CTA	0.10804		AAT CG CTA	0.522485
AAT CG CTC	0.201155		AAT CG CTC	0.110438		AAT CG CTC	0.54902
AAT CG CTG	0.165621		AAT CG CTG	0.107977		AAT CG CTG	0.65195
AAT CG CTT	0.204231		AAT CG CTT	0.0925097		AAT CG CTT	0.452967
AAT CG GAA	0.180704		AAT CG GAA	0.134877		AAT CG GAA	0.746396
AAT CG GAC	0.184195		AAT CG GAC	0.1625		AAT CG GAC	0.882217
AAT CG GAG	0.143914		AAT CG GAG	0.157095		AAT CG GAG	1.09159
AAT CG GAT	0.143312		AAT CG GAT	0.130011		AAT CG GAT	0.90719
AAT CG GCA	0.164866		AAT CG GCA	0.300189		AAT CG GCA	1.82081
AAT CG GCC	0.193098		AAT CG GCC	0.25696		AAT CG GCC	1.33072
AAT CG GCG	0.0908333		AAT CG GCG	0.208278		AAT CG GCG	2.29297
AAT CG GCT	0.167336		AAT CG GCT	0.256983		AAT CG GCT	1.53573
AAT CG GGA	0.145752		AAT CG GGA	0.242766		AAT CG GGA	1.66561
AAT CG GGC	0.138686		AAT CG GGC	0.246843		AAT CG GGC	1.77986
AAT CG GGG	0.132347		AAT CG GGG	0.221258		AAT CG GGG	1.67181
AAT CG GGT	0.12173		AAT CG GGT	0.220675		AAT CG GGT	1.81282
AAT CG GTA	0.139491		AAT CG GTA	0.208862		AAT CG GTA	1.49732
AAT CG GTC	0.173999		AAT CG GTC	0.203838		AAT CG GTC	1.17149
AAT CG GTG	0.116138		AAT CG GTG	0.228068		AAT CG GTG	1.96377
AAT CG GTT	0.132797		AAT CG GTT	0.168765		AAT CG GTT	1.27085
AAT CG TAA	0.278019		AAT CG TAA	0.132819		AAT CG TAA	0.477735
AAT CG TAC	0.269928		AAT CG TAC	0.168321		AAT CG TAC	0.623579
AAT CG TAG	0.243338		AAT CG TAG	0.148486		AAT CG TAG	0.610206
AAT CG TAT	0.236545		AAT CG TAT	0.139675		AAT CG TAT	0.590482
AAT CG TCA	0.225306		AAT CG TCA	0.115649		AAT CG TCA	0.513296
AAT CG TCC	0.20267		AAT CG TCC	0.120522		AAT CG TCC	0.594673
AAT CG TCG	0.184114		AAT CG TCG	0.137097		AAT CG TCG	0.744631
AAT CG TCT	0.212438		AAT CG TCT	0.12931		AAT CG TCT	0.608697
AAT CG TGA	0.200527		AAT CG TGA	0.0819385		AAT CG TGA	0.408615
AAT CG TGC	0.172072		AAT CG TGC	0.103126		AAT CG TGC	0.59932
AAT CG TGG	0.158235		AAT CG TGG	0.102412		AAT CG TGG	0.647217
AAT CG TGT	0.161286		AAT CG TGT	0.0973487		AAT CG TGT	0.603578
AAT CG TTA	0.183741		AAT CG TTA	0.117794		AAT CG TTA	0.64109
AAT CG TTC	0.153507		AAT CG TTC	0.134176		AAT CG TTC	0.87407
AAT CG TTG	0.134846		AAT CG TTG	0.129704		AAT CG TTG	0.961867
AAT CG TTT	0.14182		AAT CG TTT	0.0946757		AAT CG TTT	0.667578
ACA CG AAA	0.285547		ACA CG AAA	0.127291		ACA CG AAA	0.445779
ACA CG AAC	0.268618		ACA CG AAC	0.127409		ACA CG AAC	0.474313
ACA CG AAG	0.270273		ACA CG AAG	0.111882		ACA CG AAG	0.413961
ACA CG AAT	0.233727		ACA CG AAT	0.0877666		ACA CG AAT	0.375508
ACA CG ACA	0.239007		ACA CG ACA	0.0818084		ACA CG ACA	0.342284
ACA CG ACC	0.193331		ACA CG ACC	0.0958489		ACA CG ACC	0.495776
ACA CG ACG	0.155599		ACA CG ACG	0.0596513		ACA CG ACG	0.383365
ACA CG ACT	0.206054		ACA CG ACT	0.0911202		ACA CG ACT	0.442216
ACA CG AGA	0.294509		ACA CG AGA	0.162179		ACA CG AGA	0.550676
ACA CG AGC	0.268404		ACA CG AGC	0.119993		ACA CG AGC	0.44706
ACA CG AGG	0.263548		ACA CG AGG	0.134246		ACA CG AGG	0.509381
ACA CG AGT	0.246725		ACA CG AGT	0.100965		ACA CG AGT	0.409221
ACA CG ATA	0.222155		ACA CG ATA	0.107071		ACA CG ATA	0.481965
ACA CG ATC	0.199988		ACA CG ATC	0.0951821		ACA CG ATC	0.47594
ACA CG ATG	0.207096		ACA CG ATG	0.112757		ACA CG ATG	0.544467
ACA CG ATT	0.16737		ACA CG ATT	0.0885956		ACA CG ATT	0.52934
ACA CG CAA	0.316793		ACA CG CAA	0.0696802		ACA CG CAA	0.219955
ACA CG CAC	0.296923		ACA CG CAC	0.0944765		ACA CG CAC	0.318185
ACA CG CAG	0.288671		ACA CG CAG	0.087092		ACA CG CAG	0.3017
ACA CG CAT	0.308328		ACA CG CAT	0.0781788		ACA CG CAT	0.253557
ACA CG CCA	0.253553		ACA CG CCA	0.113364		ACA CG CCA	0.4471
ACA CG CCC	0.19131		ACA CG CCC	0.0796476		ACA CG CCC	0.416328
ACA CG CCG	0.198159		ACA CG CCG	0.100579		ACA CG CCG	0.507564
ACA CG CCT	0.264742		ACA CG CCT	0.105867		ACA CG CCT	0.399887
ACA CG CGA	0.205869		ACA CG CGA	0.0660747		ACA CG CGA	0.320955
ACA CG CGC	0.180463		ACA CG CGC	0.0908976		ACA CG CGC	0.503692
ACA CG CGG	0.134118		ACA CG CGG	0.0707432		ACA CG CGG	0.52747
ACA CG CGT	0.248067		ACA CG CGT	0.0955467		ACA CG CGT	0.385164
ACA CG CTA	0.24691		ACA CG CTA	0.067898		ACA CG CTA	0.274991
ACA CG CTC	0.230114		ACA CG CTC	0.0952698		ACA CG CTC	0.414011
ACA CG CTG	0.225805		ACA CG CTG	0.0752025		ACA CG CTG	0.333041
ACA CG CTT	0.235967		ACA CG CTT	0.0848967		ACA CG CTT	0.359783
ACA CG GAA	0.30446		ACA CG GAA	0.0988997		ACA CG GAA	0.324836
ACA CG GAC	0.26084		ACA CG GAC	0.112034		ACA CG GAC	0.429513
ACA CG GAG	0.243706		ACA CG GAG	0.087818		ACA CG GAG	0.360344
ACA CG GAT	0.233518		ACA CG GAT	0.0825509		ACA CG GAT	0.353509
ACA CG GCA	0.25213		ACA CG GCA	0.194213		ACA CG GCA	0.770289
ACA CG GCC	0.229249		ACA CG GCC	0.189851		ACA CG GCC	0.828146
ACA CG GCG	0.178045		ACA CG GCG	0.137289		ACA CG GCG	0.771093
ACA CG GCT	0.246921		ACA CG GCT	0.195371		ACA CG GCT	0.791227
ACA CG GGA	0.237043		ACA CG GGA	0.144136		ACA CG GGA	0.608056
ACA CG GGC	0.227954		ACA CG GGC	0.149587		ACA CG GGC	0.656218
ACA CG GGG	0.223226		ACA CG GGG	0.139581		ACA CG GGG	0.625291
ACA CG GGT	0.225837		ACA CG GGT	0.121432		ACA CG GGT	0.537696
ACA CG GTA	0.220067		ACA CG GTA	0.133919		ACA CG GTA	0.608536
ACA CG GTC	0.225778		ACA CG GTC	0.133019		ACA CG GTC	0.589159
ACA CG GTG	0.196931		ACA CG GTG	0.110335		ACA CG GTG	0.560273
ACA CG GTT	0.209746		ACA CG GTT	0.123581		ACA CG GTT	0.589196
ACA CG TAA	0.392597		ACA CG TAA	0.154724		ACA CG TAA	0.394103
ACA CG TAC	0.361584		ACA CG TAC	0.15008		ACA CG TAC	0.415062
ACA CG TAG	0.360104		ACA CG TAG	0.127557		ACA CG TAG	0.354222
ACA CG TAT	0.348765		ACA CG TAT	0.0980385		ACA CG TAT	0.281102
ACA CG TCA	0.282336		ACA CG TCA	0.0956254		ACA CG TCA	0.338693
ACA CG TCC	0.245042		ACA CG TCC	0.0942943		ACA CG TCC	0.384808
ACA CG TCG	0.229795		ACA CG TCG	0.0780539		ACA CG TCG	0.339668
ACA CG TCT	0.288945		ACA CG TCT	0.0974428		ACA CG TCT	0.337237
ACA CG TGA	0.327122		ACA CG TGA	0.0588636		ACA CG TGA	0.179944
ACA CG TGC	0.286502		ACA CG TGC	0.0705572		ACA CG TGC	0.246271
ACA CG TGG	0.264842		ACA CG TGG	0.0540959		ACA CG TGG	0.204257
ACA CG TGT	0.284668		ACA CG TGT	0.0518938		ACA CG TGT	0.182296
ACA CG TTA	0.254344		ACA CG TTA	0.0817127		ACA CG TTA	0.321269
ACA CG TTC	0.247441		ACA CG TTC	0.0944709		ACA CG TTC	0.381792
ACA CG TTG	0.224798		ACA CG TTG	0.0896738		ACA CG TTG	0.398908
ACA CG TTT	0.213561		ACA CG TTT	0.0659259		ACA CG TTT	0.308699
ACC CG AAA	0.212616		ACC CG AAA	0.246839		ACC CG AAA	1.16096
ACC CG AAC	0.198714		ACC CG AAC	0.246898		ACC CG AAC	1.24248
ACC CG AAG	0.193588		ACC CG AAG	0.20731		ACC CG AAG	1.07089
ACC CG AAT	0.185009		ACC CG AAT	0.194264		ACC CG AAT	1.05002
ACC CG ACA	0.18681		ACC CG ACA	0.21138		ACC CG ACA	1.13152
ACC CG ACC	0.145588		ACC CG ACC	0.173786		ACC CG ACC	1.19369
ACC CG ACG	0.121404		ACC CG ACG	0.180037		ACC CG ACG	1.48296
ACC CG ACT	0.180918		ACC CG ACT	0.246511		ACC CG ACT	1.36255
ACC CG AGA	0.218454		ACC CG AGA	0.224803		ACC CG AGA	1.02906
ACC CG AGC	0.183259		ACC CG AGC	0.187246		ACC CG AGC	1.02176
ACC CG AGG	0.174377		ACC CG AGG	0.20544		ACC CG AGG	1.17814
ACC CG AGT	0.198714		ACC CG AGT	0.182839		ACC CG AGT	0.92011
ACC CG ATA	0.181406		ACC CG ATA	0.272622		ACC CG ATA	1.50283
ACC CG ATC	0.161266		ACC CG ATC	0.247794		ACC CG ATC	1.53656
ACC CG ATG	0.142752		ACC CG ATG	0.230885		ACC CG ATG	1.61739
ACC CG ATT	0.121241		ACC CG ATT	0.218774		ACC CG ATT	1.80446
ACC CG CAA	0.208558		ACC CG CAA	0.101738		ACC CG CAA	0.487818
ACC CG CAC	0.199924		ACC CG CAC	0.100263		ACC CG CAC	0.501509
ACC CG CAG	0.178243		ACC CG CAG	0.106837		ACC CG CAG	0.599389
ACC CG CAT	0.2517		ACC CG CAT	0.0962604		ACC CG CAT	0.382441
ACC CG CCA	0.188252		ACC CG CCA	0.0684098		ACC CG CCA	0.363395
ACC CG CCC	0.130412		ACC CG CCC	0.0573659		ACC CG CCC	0.439882
ACC CG CCG	0.0859265		ACC CG CCG	0.0534067		ACC CG CCG	0.621539
ACC CG CCT	0.176574		ACC CG CCT	0.0558344		ACC CG CCT	0.31621
ACC CG CGA	0.0798576		ACC CG CGA	0.0369733		ACC CG CGA	0.462991
ACC CG CGC	0.0480609		ACC CG CGC	0.0300435		ACC CG CGC	0.625113
ACC CG CGG	0.0542554		ACC CG CGG	0.0277004		ACC CG CGG	0.510556
ACC CG CGT	0.132288		ACC CG CGT	0.075827		ACC CG CGT	0.573196
ACC CG CTA	0.187814		ACC CG CTA	0.0874238		ACC CG CTA	0.46548
ACC CG CTC	0.16827		ACC CG CTC	0.0810052		ACC CG CTC	0.481401
ACC CG CTG	0.16876		ACC CG CTG	0.0805468		ACC CG CTG	0.477286
ACC CG CTT	0.183476		ACC CG CTT	0.0763687		ACC CG CTT	0.416232
ACC CG GAA	0.240081		ACC CG GAA	0.211151		ACC CG GAA	0.879501
ACC CG GAC	0.234806		ACC CG GAC	0.201848		ACC CG GAC	0.859637
ACC CG GAG	0.193673		ACC CG GAG	0.21653		ACC CG GAG	1.11802
ACC CG GAT	0.217239		ACC CG GAT	0.166069		ACC CG GAT	0.764454
ACC CG GCA	0.220497		ACC CG GCA	0.262055		ACC CG GCA	1.18848
ACC CG GCC	0.169905		ACC CG GCC	0.175154		ACC CG GCC	1.0309
ACC CG GCG	0.0821523		ACC CG GCG	0.126762		ACC CG GCG	1.54302
ACC CG GCT	0.203939		ACC CG GCT	0.206797		ACC CG GCT	1.01401
ACC CG GGA	0.196773		ACC CG GGA	0.253514		ACC CG GGA	1.28836
ACC CG GGC	0.16204		ACC CG GGC	0.225065		ACC CG GGC	1.38895
ACC CG GGG	0.15143		ACC CG GGG	0.238803		ACC CG GGG	1.57699
ACC CG GGT	0.168858		ACC CG GGT	0.195421		ACC CG GGT	1.15731
ACC CG GTA	0.201818		ACC CG GTA	0.205185		ACC CG GTA	1.01668
ACC CG GTC	0.196673		ACC CG GTC	0.166604		ACC CG GTC	0.847111
ACC CG GTG	0.154437		ACC CG GTG	0.184362		ACC CG GTG	1.19377
ACC CG GTT	0.176354		ACC CG GTT	0.138925		ACC CG GTT	0.787763
ACC CG TAA	0.340261		ACC CG TAA	0.22025		ACC CG TAA	0.647296
ACC CG TAC	0.295525		ACC CG TAC	0.255351		ACC CG TAC	0.864061
ACC CG TAG	0.296729		ACC CG TAG	0.18254		ACC CG TAG	0.615173
ACC CG TAT	0.320096		ACC CG TAT	0.194729		ACC CG TAT	0.608344
ACC CG TCA	0.234763		ACC CG TCA	0.12371		ACC CG TCA	0.526956
ACC CG TCC	0.157789		ACC CG TCC	0.145307		ACC CG TCC	0.920897
ACC CG TCG	0.140093		ACC CG TCG	0.0900429		ACC CG TCG	0.642736
ACC CG TCT	0.214635		ACC CG TCT	0.16323		ACC CG TCT	0.760499
ACC CG TGA	0.263731		ACC CG TGA	0.148568		ACC CG TGA	0.563329
ACC CG TGC	0.195693		ACC CG TGC	0.145026		ACC CG TGC	0.74109
ACC CG TGG	0.182989		ACC CG TGG	0.135059		ACC CG TGG	0.738071
ACC CG TGT	0.229042		ACC CG TGT	0.12471		ACC CG TGT	0.544483
ACC CG TTA	0.201648		ACC CG TTA	0.156366		ACC CG TTA	0.775438
ACC CG TTC	0.192372		ACC CG TTC	0.175323		ACC CG TTC	0.911378
ACC CG TTG	0.132742		ACC CG TTG	0.131483		ACC CG TTG	0.990518
ACC CG TTT	0.160454		ACC CG TTT	0.129265		ACC CG TTT	0.805621
ACG CG AAA	0.218109		ACG CG AAA	0.0961134		ACG CG AAA	0.440667
ACG CG AAC	0.192017		ACG CG AAC	0.141436		ACG CG AAC	0.736584
ACG CG AAG	0.192973		ACG CG AAG	0.096693		ACG CG AAG	0.501071
ACG CG AAT	0.212977		ACG CG AAT	0.0942373		ACG CG AAT	0.442475
ACG CG ACA	0.215671		ACG CG ACA	0.114451		ACG CG ACA	0.530673
ACG CG ACC	0.0794101		ACG CG ACC	0.0448054		ACG CG ACC	0.564228
ACG CG ACG	0.0546272		ACG CG ACG	0.0103383		ACG CG ACG	0.189253
ACG CG ACT	0.159623		ACG CG ACT	0.0691921		ACG CG ACT	0.433473
ACG CG AGA	0.232121		ACG CG AGA	0.0886447		ACG CG AGA	0.38189
ACG CG AGC	0.121739		ACG CG AGC	0.0847035		ACG CG AGC	0.695779
ACG CG AGG	0.112835		ACG CG AGG	0.0683957		ACG CG AGG	0.606158
ACG CG AGT	0.184017		ACG CG AGT	0.0775425		ACG CG AGT	0.421389
ACG CG ATA	0.196216		ACG CG ATA	0.161209		ACG CG ATA	0.821591
ACG CG ATC	0.158553		ACG CG ATC	0.0690704		ACG CG ATC	0.435629
ACG CG ATG	0.178571		ACG CG ATG	0.131233		ACG CG ATG	0.734903
ACG CG ATT	0.160313		ACG CG ATT	0.0897917		ACG CG ATT	0.560103
ACG CG CAA	0.199773		ACG CG CAA	0.06469		ACG CG CAA	0.323818
ACG CG CAC	0.214807		ACG CG CAC	0.070406		ACG CG CAC	0.327764
ACG CG CAG	0.142094		ACG CG CAG	0.0667888		ACG CG CAG	0.470032
ACG CG CAT	0.224325		ACG CG CAT	0.0491924		ACG CG CAT	0.21929
ACG CG CCA	0.169304		ACG CG CCA	0.0432829		ACG CG CCA	0.255652
ACG CG CCC	0.0790103		ACG CG CCC	0.0438149		ACG CG CCC	0.554547
ACG CG CCG	0.0346508		ACG CG CCG	0.0120694		ACG CG CCG	0.348315
ACG CG CCT	0.165608		ACG CG CCT	0.0486367		ACG CG CCT	0.293686
ACG CG CGA	0.0340357		ACG CG CGA	0.00993377		ACG CG CGA	0.291864
ACG CG CGC	0.0613336		ACG CG CGC	0.0355805		ACG CG CGC	0.580115
ACG CG CGG	0.0197694		ACG CG CGG	0.01479		ACG CG CGG	0.748127
ACG CG CGT	0.0898279		ACG CG CGT	0.0190543		ACG CG CGT	0.21212
ACG CG CTA	0.210958		ACG CG CTA	0.0527351		ACG CG CTA	0.249979
ACG CG CTC	0.121562		ACG CG CTC	0.044964		ACG CG CTC	0.369885
ACG CG CTG	0.108715		ACG CG CTG	0.0322377		ACG CG CTG	0.296533
ACG CG CTT	0.191009		ACG CG CTT	0.0506993		ACG CG CTT	0.265429
ACG CG GAA	0.173232		ACG CG GAA	0.076328		ACG CG GAA	0.440613
ACG CG GAC	0.133682		ACG CG GAC	0.0427515		ACG CG GAC	0.319801
ACG CG GAG	0.0910078		ACG CG GAG	0.0388823		ACG CG GAG	0.427242
ACG CG GAT	0.155912		ACG CG GAT	0.0403423		ACG CG GAT	0.25875
ACG CG GCA	0.146583		ACG CG GCA	0.0914343		ACG CG GCA	0.623772
ACG CG GCC	0.0781068		ACG CG GCC	0.0353834		ACG CG GCC	0.453014
ACG CG GCG	0.0306958		ACG CG GCG	0.0189387		ACG CG GCG	0.61698
ACG CG GCT	0.102118		ACG CG GCT	0.0846309		ACG CG GCT	0.828754
ACG CG GGA	0.129218		ACG CG GGA	0.061343		ACG CG GGA	0.474725
ACG CG GGC	0.0643349		ACG CG GGC	0.039777		ACG CG GGC	0.61828
ACG CG GGG	0.0509366		ACG CG GGG	0.0472383		ACG CG GGG	0.927393
ACG CG GGT	0.0998831		ACG CG GGT	0.04114		ACG CG GGT	0.411881
ACG CG GTA	0.198885		ACG CG GTA	0.0878253		ACG CG GTA	0.441589
ACG CG GTC	0.151325		ACG CG GTC	0.0382225		ACG CG GTC	0.252586
ACG CG GTG	0.115213		ACG CG GTG	0.0372204		ACG CG GTG	0.323058
ACG CG GTT	0.165881		ACG CG GTT	0.0468024		ACG CG GTT	0.282144
ACG CG TAA	0.357779		ACG CG TAA	0.213901		ACG CG TAA	0.597857
ACG CG TAC	0.170509		ACG CG TAC	0.185011		ACG CG TAC	1.08505
ACG CG TAG	0.280419		ACG CG TAG	0.192357		ACG CG TAG	0.685962
ACG CG TAT	0.336228		ACG CG TAT	0.160305		ACG CG TAT	0.476775
ACG CG TCA	0.251703		ACG CG TCA	0.168393		ACG CG TCA	0.669014
ACG CG TCC	0.157652		ACG CG TCC	0.0567064		ACG CG TCC	0.359694
ACG CG TCG	0.0970753		ACG CG TCG	0.0520661		ACG CG TCG	0.536348
ACG CG TCT	0.229392		ACG CG TCT	0.160802		ACG CG TCT	0.700989
ACG CG TGA	0.269402		ACG CG TGA	0.121462		ACG CG TGA	0.450859
ACG CG TGC	0.2283		ACG CG TGC	0.0953971		ACG CG TGC	0.417859
ACG CG TGG	0.16209		ACG CG TGG	0.0628979		ACG CG TGG	0.388042
ACG CG TGT	0.264397		ACG CG TGT	0.0904501		ACG CG TGT	0.342099
ACG CG TTA	0.236239		ACG CG TTA	0.122376		ACG CG TTA	0.518019
ACG CG TTC	0.254584		ACG CG TTC	0.205681		ACG CG TTC	0.807911
ACG CG TTG	0.207594		ACG CG TTG	0.123293		ACG CG TTG	0.593916
ACG CG TTT	0.204128		ACG CG TTT	0.113212		ACG CG TTT	0.554614
ACT CG AAA	0.240639		ACT CG AAA	0.214607		ACT CG AAA	0.891822
ACT CG AAC	0.248324		ACT CG AAC	0.196608		ACT CG AAC	0.791743
ACT CG AAG	0.212469		ACT CG AAG	0.205629		ACT CG AAG	0.96781
ACT CG AAT	0.204264		ACT CG AAT	0.178213		ACT CG AAT	0.872467
ACT CG ACA	0.208283		ACT CG ACA	0.182361		ACT CG ACA	0.875544
ACT CG ACC	0.180201		ACT CG ACC	0.178487		ACT CG ACC	0.99049
ACT CG ACG	0.153024		ACT CG ACG	0.148807		ACT CG ACG	0.972444
ACT CG ACT	0.185692		ACT CG ACT	0.2121		ACT CG ACT	1.14221
ACT CG AGA	0.257534		ACT CG AGA	0.235187		ACT CG AGA	0.913227
ACT CG AGC	0.233363		ACT CG AGC	0.232284		ACT CG AGC	0.995375
ACT CG AGG	0.195975		ACT CG AGG	0.212287		ACT CG AGG	1.08323
ACT CG AGT	0.2134		ACT CG AGT	0.177114		ACT CG AGT	0.82996
ACT CG ATA	0.181868		ACT CG ATA	0.229428		ACT CG ATA	1.26151
ACT CG ATC	0.18581		ACT CG ATC	0.207773		ACT CG ATC	1.11821
ACT CG ATG	0.162116		ACT CG ATG	0.199215		ACT CG ATG	1.22884
ACT CG ATT	0.153058		ACT CG ATT	0.188252		ACT CG ATT	1.22994
ACT CG CAA	0.262274		ACT CG CAA	0.108085		ACT CG CAA	0.412106
ACT CG CAC	0.258057		ACT CG CAC	0.104623		ACT CG CAC	0.405427
ACT CG CAG	0.239147		ACT CG CAG	0.103362		ACT CG CAG	0.432209
ACT CG CAT	0.272362		ACT CG CAT	0.0812592		ACT CG CAT	0.29835
ACT CG CCA	0.257418		ACT CG CCA	0.0859073		ACT CG CCA	0.333727
ACT CG CCC	0.200268		ACT CG CCC	0.0754486		ACT CG CCC	0.376739
ACT CG CCG	0.144393		ACT CG CCG	0.0694926		ACT CG CCG	0.481275
ACT CG CCT	0.248064		ACT CG CCT	0.0699511		ACT CG CCT	0.281988
ACT CG CGA	0.135492		ACT CG CGA	0.0281124		ACT CG CGA	0.207485
ACT CG CGC	0.102184		ACT CG CGC	0.0528767		ACT CG CGC	0.517467
ACT CG CGG	0.0810336		ACT CG CGG	0.0775485		ACT CG CGG	0.956991
ACT CG CGT	0.143324		ACT CG CGT	0.0633107		ACT CG CGT	0.441732
ACT CG CTA	0.256046		ACT CG CTA	0.0954133		ACT CG CTA	0.372641
ACT CG CTC	0.241454		ACT CG CTC	0.100507		ACT CG CTC	0.416256
ACT CG CTG	0.211495		ACT CG CTG	0.0835309		ACT CG CTG	0.394954
ACT CG CTT	0.243162		ACT CG CTT	0.0687785		ACT CG CTT	0.282851
ACT CG GAA	0.258939		ACT CG GAA	0.166653		ACT CG GAA	0.643598
ACT CG GAC	0.222281		ACT CG GAC	0.140894		ACT CG GAC	0.633853
ACT CG GAG	0.190156		ACT CG GAG	0.145913		ACT CG GAG	0.767334
ACT CG GAT	0.207929		ACT CG GAT	0.109641		ACT CG GAT	0.527303
ACT CG GCA	0.231918		ACT CG GCA	0.223005		ACT CG GCA	0.961568
ACT CG GCC	0.21242		ACT CG GCC	0.182267		ACT CG GCC	0.85805
ACT CG GCG	0.121803		ACT CG GCG	0.152975		ACT CG GCG	1.25592
ACT CG GCT	0.234455		ACT CG GCT	0.204394		ACT CG GCT	0.871782
ACT CG GGA	0.243941		ACT CG GGA	0.257769		ACT CG GGA	1.05669
ACT CG GGC	0.196356		ACT CG GGC	0.224713		ACT CG GGC	1.14442
ACT CG GGG	0.17231		ACT CG GGG	0.213696		ACT CG GGG	1.24018
ACT CG GGT	0.18722		ACT CG GGT	0.18889		ACT CG GGT	1.00892
ACT CG GTA	0.232337		ACT CG GTA	0.188252		ACT CG GTA	0.810258
ACT CG GTC	0.234011		ACT CG GTC	0.179767		ACT CG GTC	0.768197
ACT CG GTG	0.185547		ACT CG GTG	0.185441		ACT CG GTG	0.999426
ACT CG GTT	0.202985		ACT CG GTT	0.157749		ACT CG GTT	0.777144
ACT CG TAA	0.378356		ACT CG TAA	0.175903		ACT CG TAA	0.464914
ACT CG TAC	0.329893		ACT CG TAC	0.166813		ACT CG TAC	0.505658
ACT CG TAG	0.314083		ACT CG TAG	0.158129		ACT CG TAG	0.503461
ACT CG TAT	0.316152		ACT CG TAT	0.137673		ACT CG TAT	0.435464
ACT CG TCA	0.272209		ACT CG TCA	0.124741		ACT CG TCA	0.458253
ACT CG TCC	0.248308		ACT CG TCC	0.138998		ACT CG TCC	0.55978
ACT CG TCG	0.187742		ACT CG TCG	0.0794434		ACT CG TCG	0.423151
ACT CG TCT	0.273638		ACT CG TCT	0.151799		ACT CG TCT	0.554744
ACT CG TGA	0.269669		ACT CG TGA	0.115251		ACT CG TGA	0.427379
ACT CG TGC	0.257862		ACT CG TGC	0.12918		ACT CG TGC	0.500965
ACT CG TGG	0.229839		ACT CG TGG	0.121933		ACT CG TGG	0.530515
ACT CG TGT	0.257582		ACT CG TGT	0.102683		ACT CG TGT	0.398642
ACT CG TTA	0.236348		ACT CG TTA	0.124625		ACT CG TTA	0.527294
ACT CG TTC	0.232251		ACT CG TTC	0.149049		ACT CG TTC	0.641761
ACT CG TTG	0.203005		ACT CG TTG	0.128864		ACT CG TTG	0.634783
ACT CG TTT	0.191526		ACT CG TTT	0.112895		ACT CG TTT	0.589448
AGA CG AAA	0.321014		AGA CG AAA	0.222112		AGA CG AAA	0.691905
AGA CG AAC	0.316977		AGA CG AAC	0.209118		AGA CG AAC	0.659727
AGA CG AAG	0.273923		AGA CG AAG	0.204969		AGA CG AAG	0.748271
AGA CG AAT	0.259681		AGA CG AAT	0.151009		AGA CG AAT	0.581517
AGA CG ACA	0.297316		AGA CG ACA	0.150143		AGA CG ACA	0.504996
AGA CG ACC	0.245877		AGA CG ACC	0.11989		AGA CG ACC	0.4876
AGA CG ACG	0.21287		AGA CG ACG	0.117258		AGA CG ACG	0.550843
AGA CG ACT	0.257733		AGA CG ACT	0.14632		AGA CG ACT	0.567717
AGA CG AGA	0.308945		AGA CG AGA	0.211104		AGA CG AGA	0.683305
AGA CG AGC	0.298887		AGA CG AGC	0.196439		AGA CG AGC	0.657236
AGA CG AGG	0.253752		AGA CG AGG	0.173145		AGA CG AGG	0.682341
AGA CG AGT	0.270914		AGA CG AGT	0.162946		AGA CG AGT	0.601467
AGA CG ATA	0.288749		AGA CG ATA	0.16792		AGA CG ATA	0.581543
AGA CG ATC	0.256341		AGA CG ATC	0.144971		AGA CG ATC	0.565542
AGA CG ATG	0.242658		AGA CG ATG	0.166585		AGA CG ATG	0.686501
AGA CG ATT	0.228644		AGA CG ATT	0.141482		AGA CG ATT	0.618789
AGA CG CAA	0.357819		AGA CG CAA	0.121055		AGA CG CAA	0.338313
AGA CG CAC	0.29925		AGA CG CAC	0.136426		AGA CG CAC	0.455891
AGA CG CAG	0.284769		AGA CG CAG	0.13999		AGA CG CAG	0.491592
AGA CG CAT	0.327307		AGA CG CAT	0.118083		AGA CG CAT	0.36077
AGA CG CCA	0.297778		AGA CG CCA	0.140522		AGA CG CCA	0.471902
AGA CG CCC	0.246189		AGA CG CCC	0.108773		AGA CG CCC	0.441825
AGA CG CCG	0.184383		AGA CG CCG	0.0993909		AGA CG CCG	0.539046
AGA CG CCT	0.299906		AGA CG CCT	0.138146		AGA CG CCT	0.46063
AGA CG CGA	0.194746		AGA CG CGA	0.0844011		AGA CG CGA	0.43339
AGA CG CGC	0.139675		AGA CG CGC	0.095174		AGA CG CGC	0.681394
AGA CG CGG	0.107574		AGA CG CGG	0.0902682		AGA CG CGG	0.839128
AGA CG CGT	0.271899		AGA CG CGT	0.173064		AGA CG CGT	0.636501
AGA CG CTA	0.299694		AGA CG CTA	0.132428		AGA CG CTA	0.441878
AGA CG CTC	0.296145		AGA CG CTC	0.128159		AGA CG CTC	0.432759
AGA CG CTG	0.268562		AGA CG CTG	0.116292		AGA CG CTG	0.433019
AGA CG CTT	0.294785		AGA CG CTT	0.116201		AGA CG CTT	0.39419
AGA CG GAA	0.27645		AGA CG GAA	0.164535		AGA CG GAA	0.595172
AGA CG GAC	0.262676		AGA CG GAC	0.135729		AGA CG GAC	0.516716
AGA CG GAG	0.209213		AGA CG GAG	0.142726		AGA CG GAG	0.682203
AGA CG GAT	0.231614		AGA CG GAT	0.126281		AGA CG GAT	0.545222
AGA CG GCA	0.251815		AGA CG GCA	0.237966		AGA CG GCA	0.945004
AGA CG GCC	0.261325		AGA CG GCC	0.185694		AGA CG GCC	0.710585
AGA CG GCG	0.152511		AGA CG GCG	0.135758		AGA CG GCG	0.890155
AGA CG GCT	0.274998		AGA CG GCT	0.212182		AGA CG GCT	0.771574
AGA CG GGA	0.251353		AGA CG GGA	0.216217		AGA CG GGA	0.860212
AGA CG GGC	0.238073		AGA CG GGC	0.208138		AGA CG GGC	0.874262
AGA CG GGG	0.198386		AGA CG GGG	0.219727		AGA CG GGG	1.10757
AGA CG GGT	0.228308		AGA CG GGT	0.177555		AGA CG GGT	0.7777
AGA CG GTA	0.270741		AGA CG GTA	0.171291		AGA CG GTA	0.632674
AGA CG GTC	0.265708		AGA CG GTC	0.14753		AGA CG GTC	0.555232
AGA CG GTG	0.211408		AGA CG GTG	0.147543		AGA CG GTG	0.69791
AGA CG GTT	0.219116		AGA CG GTT	0.142594		AGA CG GTT	0.650768
AGA CG TAA	0.407106		AGA CG TAA	0.185208		AGA CG TAA	0.454937
AGA CG TAC	0.361743		AGA CG TAC	0.224176		AGA CG TAC	0.619711
AGA CG TAG	0.349997		AGA CG TAG	0.191939		AGA CG TAG	0.548402
AGA CG TAT	0.336061		AGA CG TAT	0.160476		AGA CG TAT	0.477519
AGA CG TCA	0.329285		AGA CG TCA	0.140769		AGA CG TCA	0.427499
AGA CG TCC	0.29096		AGA CG TCC	0.141408		AGA CG TCC	0.486006
AGA CG TCG	0.245216		AGA CG TCG	0.124677		AGA CG TCG	0.508437
AGA CG TCT	0.322263		AGA CG TCT	0.16787		AGA CG TCT	0.52091
AGA CG TGA	0.332732		AGA CG TGA	0.108234		AGA CG TGA	0.325287
AGA CG TGC	0.299913		AGA CG TGC	0.125077		AGA CG TGC	0.417044
AGA CG TGG	0.264749		AGA CG TGG	0.104316		AGA CG TGG	0.394019
AGA CG TGT	0.291414		AGA CG TGT	0.112872		AGA CG TGT	0.387325
AGA CG TTA	0.29103		AGA CG TTA	0.128207		AGA CG TTA	0.440529
AGA CG TTC	0.282954		AGA CG TTC	0.17724		AGA CG TTC	0.626393
AGA CG TTG	0.243137		AGA CG TTG	0.146896		AGA CG TTG	0.60417
AGA CG TTT	0.236997		AGA CG TTT	0.120618		AGA CG TTT	0.508944
AGC CG AAA	0.282039		AGC CG AAA	0.227		AGC CG AAA	0.804852
AGC CG AAC	0.245669		AGC CG AAC	0.23267		AGC CG AAC	0.947089
AGC CG AAG	0.219145		AGC CG AAG	0.23127		AGC CG AAG	1.05533
AGC CG AAT	0.237373		AGC CG AAT	0.214933		AGC CG AAT	0.905466
AGC CG ACA	0.220913		AGC CG ACA	0.226698		AGC CG ACA	1.02619
AGC CG ACC	0.195814		AGC CG ACC	0.187353		AGC CG ACC	0.956793
AGC CG ACG	0.136831		AGC CG ACG	0.172477		AGC CG ACG	1.26051
AGC CG ACT	0.19151		AGC CG ACT	0.2334		AGC CG ACT	1.21873
AGC CG AGA	0.263092		AGC CG AGA	0.250563		AGC CG AGA	0.95238
AGC CG AGC	0.210444		AGC CG AGC	0.205554		AGC CG AGC	0.976763
AGC CG AGG	0.196732		AGC CG AGG	0.213529		AGC CG AGG	1.08538
AGC CG AGT	0.23334		AGC CG AGT	0.194282		AGC CG AGT	0.832613
AGC CG ATA	0.243782		AGC CG ATA	0.28301		AGC CG ATA	1.16091
AGC CG ATC	0.235828		AGC CG ATC	0.288386		AGC CG ATC	1.22286
AGC CG ATG	0.199368		AGC CG ATG	0.268699		AGC CG ATG	1.34776
AGC CG ATT	0.177007		AGC CG ATT	0.244988		AGC CG ATT	1.38406
AGC CG CAA	0.263607		AGC CG CAA	0.145114		AGC CG CAA	0.550492
AGC CG CAC	0.214983		AGC CG CAC	0.135454		AGC CG CAC	0.630071
AGC CG CAG	0.188744		AGC CG CAG	0.124138		AGC CG CAG	0.657705
AGC CG CAT	0.266948		AGC CG CAT	0.120551		AGC CG CAT	0.451589
AGC CG CCA	0.219113		AGC CG CCA	0.0976637		AGC CG CCA	0.445724
AGC CG CCC	0.166956		AGC CG CCC	0.0751658		AGC CG CCC	0.450214
AGC CG CCG	0.0691326		AGC CG CCG	0.0373631		AGC CG CCG	0.540456
AGC CG CCT	0.203146		AGC CG CCT	0.0856965		AGC CG CCT	0.421847
AGC CG CGA	0.0948173		AGC CG CGA	0.050271		AGC CG CGA	0.530188
AGC CG CGC	0.037926		AGC CG CGC	0.0386907		AGC CG CGC	1.02016
AGC CG CGG	0.0419739		AGC CG CGG	0.0430314		AGC CG CGG	1.02519
AGC CG CGT	0.122026		AGC CG CGT	0.101629		AGC CG CGT	0.832849
AGC CG CTA	0.234207		AGC CG CTA	0.114999		AGC CG CTA	0.491014
AGC CG CTC	0.190192		AGC CG CTC	0.0879645		AGC CG CTC	0.462504
AGC CG CTG	0.165505		AGC CG CTG	0.102144		AGC CG CTG	0.617167
AGC CG CTT	0.206827		AGC CG CTT	0.0881109		AGC CG CTT	0.426012
AGC CG GAA	0.240406		AGC CG GAA	0.197689		AGC CG GAA	0.822315
AGC CG GAC	0.24951		AGC CG GAC	0.212096		AGC CG GAC	0.850049
AGC CG GAG	0.199398		AGC CG GAG	0.23317		AGC CG GAG	1.16937
AGC CG GAT	0.239223		AGC CG GAT	0.195952		AGC CG GAT	0.819117
AGC CG GCA	0.23345		AGC CG GCA	0.246128		AGC CG GCA	1.05431
AGC CG GCC	0.206149		AGC CG GCC	0.197897		AGC CG GCC	0.959973
AGC CG GCG	0.0925562		AGC CG GCG	0.138645		AGC CG GCG	1.49796
AGC CG GCT	0.210577		AGC CG GCT	0.207999		AGC CG GCT	0.987758
AGC CG GGA	0.204977		AGC CG GGA	0.208805		AGC CG GGA	1.01868
AGC CG GGC	0.203659		AGC CG GGC	0.238838		AGC CG GGC	1.17273
AGC CG GGG	0.186805		AGC CG GGG	0.229805		AGC CG GGG	1.23019
AGC CG GGT	0.199377		AGC CG GGT	0.198776		AGC CG GGT	0.996989
AGC CG GTA	0.237208		AGC CG GTA	0.186023		AGC CG GTA	0.784221
AGC CG GTC	0.217968		AGC CG GTC	0.186198		AGC CG GTC	0.854245
AGC CG GTG	0.19023		AGC CG GTG	0.190074		AGC CG GTG	0.999177
AGC CG GTT	0.204486		AGC CG GTT	0.146593		AGC CG GTT	0.716886
AGC CG TAA	0.344621		AGC CG TAA	0.226319		AGC CG TAA	0.656719
AGC CG TAC	0.31645		AGC CG TAC	0.250725		AGC CG TAC	0.792303
AGC CG TAG	0.288147		AGC CG TAG	0.206422		AGC CG TAG	0.716375
AGC CG TAT	0.31329		AGC CG TAT	0.191066		AGC CG TAT	0.609869
AGC CG TCA	0.281614		AGC CG TCA	0.165751		AGC CG TCA	0.588576
AGC CG TCC	0.247618		AGC CG TCC	0.156907		AGC CG TCC	0.633665
AGC CG TCG	0.148052		AGC CG TCG	0.138565		AGC CG TCG	0.935922
AGC CG TCT	0.274631		AGC CG TCT	0.197782		AGC CG TCT	0.720175
AGC CG TGA	0.275005		AGC CG TGA	0.163634		AGC CG TGA	0.595021
AGC CG TGC	0.234922		AGC CG TGC	0.179246		AGC CG TGC	0.763003
AGC CG TGG	0.199146		AGC CG TGG	0.167603		AGC CG TGG	0.841611
AGC CG TGT	0.242368		AGC CG TGT	0.168411		AGC CG TGT	0.694857
AGC CG TTA	0.242073		AGC CG TTA	0.177523		AGC CG TTA	0.733345
AGC CG TTC	0.218693		AGC CG TTC	0.206168		AGC CG TTC	0.942731
AGC CG TTG	0.198175		AGC CG TTG	0.200224		AGC CG TTG	1.01034
AGC CG TTT	0.189105		AGC CG TTT	0.165042		AGC CG TTT	0.872752
AGG CG AAA	0.287757		AGG CG AAA	0.139785		AGG CG AAA	0.485774
AGG CG AAC	0.265934		AGG CG AAC	0.120778		AGG CG AAC	0.454164
AGG CG AAG	0.24421		AGG CG AAG	0.13479		AGG CG AAG	0.551942
AGG CG AAT	0.25616		AGG CG AAT	0.100756		AGG CG AAT	0.393332
AGG CG ACA	0.260421		AGG CG ACA	0.0683814		AGG CG ACA	0.26258
AGG CG ACC	0.182482		AGG CG ACC	0.0457264		AGG CG ACC	0.250581
AGG CG ACG	0.114298		AGG CG ACG	0.0529589		AGG CG ACG	0.463342
AGG CG ACT	0.224414		AGG CG ACT	0.093059		AGG CG ACT	0.414675
AGG CG AGA	0.273144		AGG CG AGA	0.125581		AGG CG AGA	0.459762
AGG CG AGC	0.245802		AGG CG AGC	0.107288		AGG CG AGC	0.436483
AGG CG AGG	0.191155		AGG CG AGG	0.0974866		AGG CG AGG	0.509988
AGG CG AGT	0.241591		AGG CG AGT	0.0799403		AGG CG AGT	0.330892
AGG CG ATA	0.273085		AGG CG ATA	0.112448		AGG CG ATA	0.41177
AGG CG ATC	0.246746		AGG CG ATC	0.105526		AGG CG ATC	0.42767
AGG CG ATG	0.227312		AGG CG ATG	0.125304		AGG CG ATG	0.551242
AGG CG ATT	0.227767		AGG CG ATT	0.0812569		AGG CG ATT	0.356754
AGG CG CAA	0.280445		AGG CG CAA	0.0673619		AGG CG CAA	0.240196
AGG CG CAC	0.242747		AGG CG CAC	0.0858924		AGG CG CAC	0.353834
AGG CG CAG	0.191695		AGG CG CAG	0.0712396		AGG CG CAG	0.371629
AGG CG CAT	0.298802		AGG CG CAT	0.0747081		AGG CG CAT	0.250026
AGG CG CCA	0.266488		AGG CG CCA	0.0338394		AGG CG CCA	0.126983
AGG CG CCC	0.169533		AGG CG CCC	0.023382		AGG CG CCC	0.13792
AGG CG CCG	0.107747		AGG CG CCG	0.0227436		AGG CG CCG	0.211083
AGG CG CCT	0.250364		AGG CG CCT	0.0310725		AGG CG CCT	0.124109
AGG CG CGA	0.0848293		AGG CG CGA	0.0220154		AGG CG CGA	0.259526
AGG CG CGC	0.0652627		AGG CG CGC	0.026834		AGG CG CGC	0.411169
AGG CG CGG	0.0445052		AGG CG CGG	0.0213506		AGG CG CGG	0.479734
AGG CG CGT	0.114163		AGG CG CGT	0.0374576		AGG CG CGT	0.328106
AGG CG CTA	0.293223		AGG CG CTA	0.0552626		AGG CG CTA	0.188466
AGG CG CTC	0.248227		AGG CG CTC	0.0511224		AGG CG CTC	0.20595
AGG CG CTG	0.191797		AGG CG CTG	0.0461421		AGG CG CTG	0.240578
AGG CG CTT	0.287233		AGG CG CTT	0.0427713		AGG CG CTT	0.148908
AGG CG GAA	0.189539		AGG CG GAA	0.0949015		AGG CG GAA	0.500697
AGG CG GAC	0.197877		AGG CG GAC	0.0799035		AGG CG GAC	0.403803
AGG CG GAG	0.148254		AGG CG GAG	0.0776622		AGG CG GAG	0.523845
AGG CG GAT	0.233374		AGG CG GAT	0.0621764		AGG CG GAT	0.266424
AGG CG GCA	0.205599		AGG CG GCA	0.108843		AGG CG GCA	0.529394
AGG CG GCC	0.178228		AGG CG GCC	0.0566522		AGG CG GCC	0.317863
AGG CG GCG	0.0551736		AGG CG GCG	0.0422804		AGG CG GCG	0.766315
AGG CG GCT	0.208217		AGG CG GCT	0.0698556		AGG CG GCT	0.335494
AGG CG GGA	0.169332		AGG CG GGA	0.0751222		AGG CG GGA	0.443639
AGG CG GGC	0.151202		AGG CG GGC	0.0667528		AGG CG GGC	0.441481
AGG CG GGG	0.12591		AGG CG GGG	0.0562055		AGG CG GGG	0.446393
AGG CG GGT	0.183627		AGG CG GGT	0.0720982		AGG CG GGT	0.392634
AGG CG GTA	0.249283		AGG CG GTA	0.0450275		AGG CG GTA	0.180628
AGG CG GTC	0.213081		AGG CG GTC	0.0554797		AGG CG GTC	0.260369
AGG CG GTG	0.179652		AGG CG GTG	0.0531316		AGG CG GTG	0.295747
AGG CG GTT	0.193058		AGG CG GTT	0.0490249		AGG CG GTT	0.253938
AGG CG TAA	0.36009		AGG CG TAA	0.15988		AGG CG TAA	0.443999
AGG CG TAC	0.319041		AGG CG TAC	0.167101		AGG CG TAC	0.52376
AGG CG TAG	0.305023		AGG CG TAG	0.16758		AGG CG TAG	0.549403
AGG CG TAT	0.326159		AGG CG TAT	0.179334		AGG CG TAT	0.549835
AGG CG TCA	0.302679		AGG CG TCA	0.0974288		AGG CG TCA	0.321888
AGG CG TCC	0.23166		AGG CG TCC	0.0882002		AGG CG TCC	0.380732
AGG CG TCG	0.149084		AGG CG TCG	0.079646		AGG CG TCG	0.534234
AGG CG TCT	0.286748		AGG CG TCT	0.134379		AGG CG TCT	0.468632
AGG CG TGA	0.279183		AGG CG TGA	0.107382		AGG CG TGA	0.384629
AGG CG TGC	0.292335		AGG CG TGC	0.1166		AGG CG TGC	0.398856
AGG CG TGG	0.214582		AGG CG TGG	0.104722		AGG CG TGG	0.488027
AGG CG TGT	0.266138		AGG CG TGT	0.110499		AGG CG TGT	0.415194
AGG CG TTA	0.283194		AGG CG TTA	0.123036		AGG CG TTA	0.434458
AGG CG TTC	0.261533		AGG CG TTC	0.141801		AGG CG TTC	0.542191
AGG CG TTG	0.216179		AGG CG TTG	0.117406		AGG CG TTG	0.543098
AGG CG TTT	0.228987		AGG CG TTT	0.115515		AGG CG TTT	0.504462
AGT CG AAA	0.231664		AGT CG AAA	0.240426		AGT CG AAA	1.03782
AGT CG AAC	0.220573		AGT CG AAC	0.283266		AGT CG AAC	1.28423
AGT CG AAG	0.173082		AGT CG AAG	0.212481		AGT CG AAG	1.22763
AGT CG AAT	0.16925		AGT CG AAT	0.205412		AGT CG AAT	1.21366
AGT CG ACA	0.21071		AGT CG ACA	0.221947		AGT CG ACA	1.05333
AGT CG ACC	0.170803		AGT CG ACC	0.213944		AGT CG ACC	1.25258
AGT CG ACG	0.128529		AGT CG ACG	0.208242		AGT CG ACG	1.62019
AGT CG ACT	0.160326		AGT CG ACT	0.212956		AGT CG ACT	1.32827
AGT CG AGA	0.223848		AGT CG AGA	0.244912		AGT CG AGA	1.0941
AGT CG AGC	0.208922		AGT CG AGC	0.249091		AGT CG AGC	1.19227
AGT CG AGG	0.16188		AGT CG AGG	0.256599		AGT CG AGG	1.58511
AGT CG AGT	0.180285		AGT CG AGT	0.208243		AGT CG AGT	1.15508
AGT CG ATA	0.187866		AGT CG ATA	0.255319		AGT CG ATA	1.35905
AGT CG ATC	0.167822		AGT CG ATC	0.2514		AGT CG ATC	1.49802
AGT CG ATG	0.15365		AGT CG ATG	0.242286		AGT CG ATG	1.57686
AGT CG ATT	0.126948		AGT CG ATT	0.198503		AGT CG ATT	1.56366
AGT CG CAA	0.282868		AGT CG CAA	0.0821028		AGT CG CAA	0.290251
AGT CG CAC	0.255647		AGT CG CAC	0.089924		AGT CG CAC	0.351751
AGT CG CAG	0.204669		AGT CG CAG	0.0805321		AGT CG CAG	0.393474
AGT CG CAT	0.277962		AGT CG CAT	0.0857439		AGT CG CAT	0.308473
AGT CG CCA	0.250631		AGT CG CCA	0.123448		AGT CG CCA	0.492549
AGT CG CCC	0.212352		AGT CG CCC	0.082122		AGT CG CCC	0.386727
AGT CG CCG	0.158466		AGT CG CCG	0.0822999		AGT CG CCG	0.519354
AGT CG CCT	0.237258		AGT CG CCT	0.083178		AGT CG CCT	0.350581
AGT CG CGA	0.109064		AGT CG CGA	0.0796307		AGT CG CGA	0.73013
AGT CG CGC	0.0829281		AGT CG CGC	0.0398027		AGT CG CGC	0.479967
AGT CG CGG	0.0700167		AGT CG CGG	0.0481064		AGT CG CGG	0.687071
AGT CG CGT	0.165321		AGT CG CGT	0.0970149		AGT CG CGT	0.586828
AGT CG CTA	0.240331		AGT CG CTA	0.091706		AGT CG CTA	0.381583
AGT CG CTC	0.216963		AGT CG CTC	0.0864949		AGT CG CTC	0.398662
AGT CG CTG	0.208146		AGT CG CTG	0.0787578		AGT CG CTG	0.378378
AGT CG CTT	0.235118		AGT CG CTT	0.0821718		AGT CG CTT	0.349492
AGT CG GAA	0.203483		AGT CG GAA	0.169375		AGT CG GAA	0.832379
AGT CG GAC	0.197557		AGT CG GAC	0.198411		AGT CG GAC	1.00432
AGT CG GAG	0.144412		AGT CG GAG	0.154841		AGT CG GAG	1.07222
AGT CG GAT	0.168262		AGT CG GAT	0.138589		AGT CG GAT	0.823648
AGT CG GCA	0.19197		AGT CG GCA	0.291607		AGT CG GCA	1.51903
AGT CG GCC	0.200891		AGT CG GCC	0.252701		AGT CG GCC	1.25791
AGT CG GCG	0.100271		AGT CG GCG	0.241359		AGT CG GCG	2.40708
AGT CG GCT	0.173901		AGT CG GCT	0.234275		AGT CG GCT	1.34717
AGT CG GGA	0.153087		AGT CG GGA	0.25899		AGT CG GGA	1.69178
AGT CG GGC	0.157409		AGT CG GGC	0.258727		AGT CG GGC	1.64366
AGT CG GGG	0.12659		AGT CG GGG	0.247901		AGT CG GGG	1.9583
AGT CG GGT	0.180711		AGT CG GGT	0.247765		AGT CG GGT	1.37106
AGT CG GTA	0.151395		AGT CG GTA	0.187489		AGT CG GTA	1.23841
AGT CG GTC	0.199234		AGT CG GTC	0.222327		AGT CG GTC	1.11591
AGT CG GTG	0.131185		AGT CG GTG	0.200127		AGT CG GTG	1.52554
AGT CG GTT	0.155407		AGT CG GTT	0.173004		AGT CG GTT	1.11324
AGT CG TAA	0.289727		AGT CG TAA	0.124626		AGT CG TAA	0.430148
AGT CG TAC	0.307136		AGT CG TAC	0.177412		AGT CG TAC	0.577634
AGT CG TAG	0.2695		AGT CG TAG	0.17736		AGT CG TAG	0.658109
AGT CG TAT	0.280363		AGT CG TAT	0.119199		AGT CG TAT	0.42516
AGT CG TCA	0.222553		AGT CG TCA	0.137796		AGT CG TCA	0.61916
AGT CG TCC	0.230037		AGT CG TCC	0.11833		AGT CG TCC	0.514395
AGT CG TCG	0.172082		AGT CG TCG	0.132946		AGT CG TCG	0.772575
AGT CG TCT	0.26289		AGT CG TCT	0.134703		AGT CG TCT	0.512394
AGT CG TGA	0.266253		AGT CG TGA	0.0969558		AGT CG TGA	0.364149
AGT CG TGC	0.214001		AGT CG TGC	0.106126		AGT CG TGC	0.495915
AGT CG TGG	0.189		AGT CG TGG	0.0850806		AGT CG TGG	0.450162
AGT CG TGT	0.211803		AGT CG TGT	0.0949159		AGT CG TGT	0.448133
AGT CG TTA	0.233517		AGT CG TTA	0.111529		AGT CG TTA	0.477606
AGT CG TTC	0.207842		AGT CG TTC	0.137814		AGT CG TTC	0.66307
AGT CG TTG	0.175385		AGT CG TTG	0.126533		AGT CG TTG	0.721455
AGT CG TTT	0.162344		AGT CG TTT	0.0986725		AGT CG TTT	0.607801
ATA CG AAA	0.350745		ATA CG AAA	0.178462		ATA CG AAA	0.50881
ATA CG AAC	0.331775		ATA CG AAC	0.159189		ATA CG AAC	0.479809
ATA CG AAG	0.34129		ATA CG AAG	0.163844		ATA CG AAG	0.480072
ATA CG AAT	0.289877		ATA CG AAT	0.123408		ATA CG AAT	0.425724
ATA CG ACA	0.307712		ATA CG ACA	0.14439		ATA CG ACA	0.469236
ATA CG ACC	0.281173		ATA CG ACC	0.138493		ATA CG ACC	0.492554
ATA CG ACG	0.281681		ATA CG ACG	0.129754		ATA CG ACG	0.460641
ATA CG ACT	0.298789		ATA CG ACT	0.114036		ATA CG ACT	0.381661
ATA CG AGA	0.361601		ATA CG AGA	0.195748		ATA CG AGA	0.541337
ATA CG AGC	0.340528		ATA CG AGC	0.156921		ATA CG AGC	0.460815
ATA CG AGG	0.338573		ATA CG AGG	0.173675		ATA CG AGG	0.512964
ATA CG AGT	0.330609		ATA CG AGT	0.153253		ATA CG AGT	0.463549
ATA CG ATA	0.292662		ATA CG ATA	0.149099		ATA CG ATA	0.50946
ATA CG ATC	0.282225		ATA CG ATC	0.145631		ATA CG ATC	0.516011
ATA CG ATG	0.295638		ATA CG ATG	0.156298		ATA CG ATG	0.52868
ATA CG ATT	0.238557		ATA CG ATT	0.129248		ATA CG ATT	0.541791
ATA CG CAA	0.39079		ATA CG CAA	0.143294		ATA CG CAA	0.366677
ATA CG CAC	0.38979		ATA CG CAC	0.171316		ATA CG CAC	0.439508
ATA CG CAG	0.384367		ATA CG CAG	0.182128		ATA CG CAG	0.473837
ATA CG CAT	0.382466		ATA CG CAT	0.141729		ATA CG CAT	0.370565
ATA CG CCA	0.346485		ATA CG CCA	0.169573		ATA CG CCA	0.489409
ATA CG CCC	0.287512		ATA CG CCC	0.139252		ATA CG CCC	0.484335
ATA CG CCG	0.246874		ATA CG CCG	0.181202		ATA CG CCG	0.733985
ATA CG CCT	0.32415		ATA CG CCT	0.157306		ATA CG CCT	0.485289
ATA CG CGA	0.361865		ATA CG CGA	0.172326		ATA CG CGA	0.476216
ATA CG CGC	0.284483		ATA CG CGC	0.154944		ATA CG CGC	0.544651
ATA CG CGG	0.270367		ATA CG CGG	0.135863		ATA CG CGG	0.502514
ATA CG CGT	0.31763		ATA CG CGT	0.245455		ATA CG CGT	0.772769
ATA CG CTA	0.337856		ATA CG CTA	0.152169		ATA CG CTA	0.450396
ATA CG CTC	0.323876		ATA CG CTC	0.166469		ATA CG CTC	0.513991
ATA CG CTG	0.319212		ATA CG CTG	0.169913		ATA CG CTG	0.532289
ATA CG CTT	0.309515		ATA CG CTT	0.147847		ATA CG CTT	0.477673
ATA CG GAA	0.360454		ATA CG GAA	0.176773		ATA CG GAA	0.490418
ATA CG GAC	0.349714		ATA CG GAC	0.208974		ATA CG GAC	0.597558
ATA CG GAG	0.321036		ATA CG GAG	0.178885		ATA CG GAG	0.55721
ATA CG GAT	0.305374		ATA CG GAT	0.139961		ATA CG GAT	0.458327
ATA CG GCA	0.339675		ATA CG GCA	0.224088		ATA CG GCA	0.659711
ATA CG GCC	0.320225		ATA CG GCC	0.20866		ATA CG GCC	0.651603
ATA CG GCG	0.316852		ATA CG GCG	0.212172		ATA CG GCG	0.669626
ATA CG GCT	0.311489		ATA CG GCT	0.219972		ATA CG GCT	0.706196
ATA CG GGA	0.349968		ATA CG GGA	0.248339		ATA CG GGA	0.709607
ATA CG GGC	0.326208		ATA CG GGC	0.193889		ATA CG GGC	0.594372
ATA CG GGG	0.305608		ATA CG GGG	0.230014		ATA CG GGG	0.752643
ATA CG GGT	0.289377		ATA CG GGT	0.205984		ATA CG GGT	0.711818
ATA CG GTA	0.317208		ATA CG GTA	0.184173		ATA CG GTA	0.580606
ATA CG GTC	0.320279		ATA CG GTC	0.168927		ATA CG GTC	0.527438
ATA CG GTG	0.277484		ATA CG GTG	0.177135		ATA CG GTG	0.63836
ATA CG GTT	0.259259		ATA CG GTT	0.151358		ATA CG GTT	0.583809
ATA CG TAA	0.427968		ATA CG TAA	0.1971		ATA CG TAA	0.460548
ATA CG TAC	0.44096		ATA CG TAC	0.250332		ATA CG TAC	0.567698
ATA CG TAG	0.434188		ATA CG TAG	0.19994		ATA CG TAG	0.460492
ATA CG TAT	0.387149		ATA CG TAT	0.14586		ATA CG TAT	0.376754
ATA CG TCA	0.352729		ATA CG TCA	0.171908		ATA CG TCA	0.487366
ATA CG TCC	0.335915		ATA CG TCC	0.14301		ATA CG TCC	0.425733
ATA CG TCG	0.334963		ATA CG TCG	0.172564		ATA CG TCG	0.515172
ATA CG TCT	0.344886		ATA CG TCT	0.157581		ATA CG TCT	0.456909
ATA CG TGA	0.342434		ATA CG TGA	0.120292		ATA CG TGA	0.351285
ATA CG TGC	0.359625		ATA CG TGC	0.135894		ATA CG TGC	0.377877
ATA CG TGG	0.358438		ATA CG TGG	0.111302		ATA CG TGG	0.31052
ATA CG TGT	0.354041		ATA CG TGT	0.0963419		ATA CG TGT	0.272121
ATA CG TTA	0.331477		ATA CG TTA	0.144335		ATA CG TTA	0.435429
ATA CG TTC	0.285044		ATA CG TTC	0.183419		ATA CG TTC	0.643476
ATA CG TTG	0.302502		ATA CG TTG	0.155294		ATA CG TTG	0.513365
ATA CG TTT	0.273154		ATA CG TTT	0.132856		ATA CG TTT	0.486376
ATC CG AAA	0.241714		ATC CG AAA	0.199298		ATC CG AAA	0.824521
ATC CG AAC	0.231011		ATC CG AAC	0.181228		ATC CG AAC	0.784501
ATC CG AAG	0.228351		ATC CG AAG	0.187908		ATC CG AAG	0.82289
ATC CG AAT	0.203233		ATC CG AAT	0.149345		ATC CG AAT	0.734845
ATC CG ACA	0.199106		ATC CG ACA	0.148035		ATC CG ACA	0.743498
ATC CG ACC	0.172986		ATC CG ACC	0.14194		ATC CG ACC	0.820531
ATC CG ACG	0.122253		ATC CG ACG	0.121542		ATC CG ACG	0.994178
ATC CG ACT	0.182487		ATC CG ACT	0.157838		ATC CG ACT	0.864928
ATC CG AGA	0.25496		ATC CG AGA	0.164114		ATC CG AGA	0.643687
ATC CG AGC	0.211862		ATC CG AGC	0.129413		ATC CG AGC	0.610834
ATC CG AGG	0.215364		ATC CG AGG	0.157572		ATC CG AGG	0.731656
ATC CG AGT	0.212278		ATC CG AGT	0.117384		ATC CG AGT	0.552976
ATC CG ATA	0.202391		ATC CG ATA	0.136996		ATC CG ATA	0.676891
ATC CG ATC	0.16611		ATC CG ATC	0.165221		ATC CG ATC	0.99465
ATC CG ATG	0.170051		ATC CG ATG	0.168634		ATC CG ATG	0.991664
ATC CG ATT	0.14368		ATC CG ATT	0.117622		ATC CG ATT	0.818639
ATC CG CAA	0.27014		ATC CG CAA	0.0845689		ATC CG CAA	0.313056
ATC CG CAC	0.242368		ATC CG CAC	0.105696		ATC CG CAC	0.436096
ATC CG CAG	0.234519		ATC CG CAG	0.0672566		ATC CG CAG	0.286786
ATC CG CAT	0.260007		ATC CG CAT	0.0737314		ATC CG CAT	0.283574
ATC CG CCA	0.226473		ATC CG CCA	0.0768174		ATC CG CCA	0.33919
ATC CG CCC	0.172836		ATC CG CCC	0.0519217		ATC CG CCC	0.300409
ATC CG CCG	0.123598		ATC CG CCG	0.0555239		ATC CG CCG	0.449229
ATC CG CCT	0.224236		ATC CG CCT	0.0598499		ATC CG CCT	0.266906
ATC CG CGA	0.148082		ATC CG CGA	0.0314193		ATC CG CGA	0.212175
ATC CG CGC	0.0812454		ATC CG CGC	0.030033		ATC CG CGC	0.369658
ATC CG CGG	0.0933852		ATC CG CGG	0.0422799		ATC CG CGG	0.452747
ATC CG CGT	0.174883		ATC CG CGT	0.0529387		ATC CG CGT	0.30271
ATC CG CTA	0.216241		ATC CG CTA	0.0565506		ATC CG CTA	0.261517
ATC CG CTC	0.179476		ATC CG CTC	0.0839511		ATC CG CTC	0.467756
ATC CG CTG	0.198937		ATC CG CTG	0.057319		ATC CG CTG	0.288127
ATC CG CTT	0.203824		ATC CG CTT	0.0453139		ATC CG CTT	0.222319
ATC CG GAA	0.293902		ATC CG GAA	0.204772		ATC CG GAA	0.696737
ATC CG GAC	0.253171		ATC CG GAC	0.193879		ATC CG GAC	0.765802
ATC CG GAG	0.23675		ATC CG GAG	0.173198		ATC CG GAG	0.731563
ATC CG GAT	0.27562		ATC CG GAT	0.144075		ATC CG GAT	0.522733
ATC CG GCA	0.274883		ATC CG GCA	0.262788		ATC CG GCA	0.956002
ATC CG GCC	0.218273		ATC CG GCC	0.170524		ATC CG GCC	0.781242
ATC CG GCG	0.175774		ATC CG GCG	0.154018		ATC CG GCG	0.876229
ATC CG GCT	0.233538		ATC CG GCT	0.206131		ATC CG GCT	0.882641
ATC CG GGA	0.238314		ATC CG GGA	0.228678		ATC CG GGA	0.959564
ATC CG GGC	0.222859		ATC CG GGC	0.186584		ATC CG GGC	0.83723
ATC CG GGG	0.198559		ATC CG GGG	0.18812		ATC CG GGG	0.947423
ATC CG GGT	0.224823		ATC CG GGT	0.197863		ATC CG GGT	0.880086
ATC CG GTA	0.249147		ATC CG GTA	0.1643		ATC CG GTA	0.659453
ATC CG GTC	0.232711		ATC CG GTC	0.13883		ATC CG GTC	0.596579
ATC CG GTG	0.22926		ATC CG GTG	0.13631		ATC CG GTG	0.594565
ATC CG GTT	0.218497		ATC CG GTT	0.122127		ATC CG GTT	0.558939
ATC CG TAA	0.319964		ATC CG TAA	0.198017		ATC CG TAA	0.61887
ATC CG TAC	0.315412		ATC CG TAC	0.246653		ATC CG TAC	0.782003
ATC CG TAG	0.294002		ATC CG TAG	0.168189		ATC CG TAG	0.572069
ATC CG TAT	0.299482		ATC CG TAT	0.135449		ATC CG TAT	0.452278
ATC CG TCA	0.253111		ATC CG TCA	0.109203		ATC CG TCA	0.431444
ATC CG TCC	0.216253		ATC CG TCC	0.126358		ATC CG TCC	0.584307
ATC CG TCG	0.195692		ATC CG TCG	0.0885505		ATC CG TCG	0.452499
ATC CG TCT	0.202138		ATC CG TCT	0.128897		ATC CG TCT	0.637668
ATC CG TGA	0.287285		ATC CG TGA	0.102967		ATC CG TGA	0.358415
ATC CG TGC	0.250509		ATC CG TGC	0.118148		ATC CG TGC	0.471632
ATC CG TGG	0.232376		ATC CG TGG	0.0950823		ATC CG TGG	0.409173
ATC CG TGT	0.238376		ATC CG TGT	0.0854003		ATC CG TGT	0.358259
ATC CG TTA	0.230646		ATC CG TTA	0.107059		ATC CG TTA	0.464172
ATC CG TTC	0.201264		ATC CG TTC	0.139806		ATC CG TTC	0.694641
ATC CG TTG	0.189234		ATC CG TTG	0.121916		ATC CG TTG	0.644261
ATC CG TTT	0.172004		ATC CG TTT	0.0906668		ATC CG TTT	0.52712
ATG CG AAA	0.311115		ATG CG AAA	0.128135		ATG CG AAA	0.411858
ATG CG AAC	0.315214		ATG CG AAC	0.134052		ATG CG AAC	0.425274
ATG CG AAG	0.296168		ATG CG AAG	0.118266		ATG CG AAG	0.399319
ATG CG AAT	0.255711		ATG CG AAT	0.0780695		ATG CG AAT	0.305304
ATG CG ACA	0.308003		ATG CG ACA	0.0697514		ATG CG ACA	0.226463
ATG CG ACC	0.237343		ATG CG ACC	0.0658087		ATG CG ACC	0.277273
ATG CG ACG	0.250751		ATG CG ACG	0.132454		ATG CG ACG	0.528229
ATG CG ACT	0.265888		ATG CG ACT	0.0849869		ATG CG ACT	0.319634
ATG CG AGA	0.308138		ATG CG AGA	0.13513		ATG CG AGA	0.438535
ATG CG AGC	0.318492		ATG CG AGC	0.118079		ATG CG AGC	0.370743
ATG CG AGG	0.284257		ATG CG AGG	0.097816		ATG CG AGG	0.344111
ATG CG AGT	0.289225		ATG CG AGT	0.0782473		ATG CG AGT	0.270541
ATG CG ATA	0.283058		ATG CG ATA	0.123052		ATG CG ATA	0.434724
ATG CG ATC	0.255929		ATG CG ATC	0.0864385		ATG CG ATC	0.337744
ATG CG ATG	0.253981		ATG CG ATG	0.0787542		ATG CG ATG	0.310079
ATG CG ATT	0.22302		ATG CG ATT	0.074373		ATG CG ATT	0.333481
ATG CG CAA	0.336791		ATG CG CAA	0.0619488		ATG CG CAA	0.183939
ATG CG CAC	0.320349		ATG CG CAC	0.0830395		ATG CG CAC	0.259216
ATG CG CAG	0.27941		ATG CG CAG	0.0680049		ATG CG CAG	0.243387
ATG CG CAT	0.335539		ATG CG CAT	0.0540937		ATG CG CAT	0.161214
ATG CG CCA	0.335866		ATG CG CCA	0.0877265		ATG CG CCA	0.261195
ATG CG CCC	0.252404		ATG CG CCC	0.0504608		ATG CG CCC	0.199921
ATG CG CCG	0.206291		ATG CG CCG	0.056858		ATG CG CCG	0.27562
ATG CG CCT	0.283937		ATG CG CCT	0.0663296		ATG CG CCT	0.233607
ATG CG CGA	0.183483		ATG CG CGA	0.0356125		ATG CG CGA	0.194092
ATG CG CGC	0.169808		ATG CG CGC	0.094697		ATG CG CGC	0.557669
ATG CG CGG	0.128166		ATG CG CGG	0.0431294		ATG CG CGG	0.336512
ATG CG CGT	0.233197		ATG CG CGT	0.0601006		ATG CG CGT	0.257725
ATG CG CTA	0.318372		ATG CG CTA	0.0587819		ATG CG CTA	0.184633
ATG CG CTC	0.27133		ATG CG CTC	0.057808		ATG CG CTC	0.213054
ATG CG CTG	0.270516		ATG CG CTG	0.0550929		ATG CG CTG	0.203658
ATG CG CTT	0.274175		ATG CG CTT	0.0637972		ATG CG CTT	0.232688
ATG CG GAA	0.310127		ATG CG GAA	0.098565		ATG CG GAA	0.317822
ATG CG GAC	0.289877		ATG CG GAC	0.0873754		ATG CG GAC	0.301422
ATG CG GAG	0.241638		ATG CG GAG	0.0801942		ATG CG GAG	0.331878
ATG CG GAT	0.252327		ATG CG GAT	0.0665607		ATG CG GAT	0.263788
ATG CG GCA	0.264283		ATG CG GCA	0.138881		ATG CG GCA	0.525502
ATG CG GCC	0.261064		ATG CG GCC	0.1326		ATG CG GCC	0.507921
ATG CG GCG	0.133595		ATG CG GCG	0.0681612		ATG CG GCG	0.510208
ATG CG GCT	0.265816		ATG CG GCT	0.12512		ATG CG GCT	0.470702
ATG CG GGA	0.249402		ATG CG GGA	0.131058		ATG CG GGA	0.525489
ATG CG GGC	0.260855		ATG CG GGC	0.127		ATG CG GGC	0.486859
ATG CG GGG	0.202539		ATG CG GGG	0.0954897		ATG CG GGG	0.471463
ATG CG GGT	0.235799		ATG CG GGT	0.0900495		ATG CG GGT	0.381891
ATG CG GTA	0.264547		ATG CG GTA	0.0746771		ATG CG GTA	0.282283
ATG CG GTC	0.272413		ATG CG GTC	0.0714605		ATG CG GTC	0.262324
ATG CG GTG	0.23322		ATG CG GTG	0.07436		ATG CG GTG	0.318841
ATG CG GTT	0.245188		ATG CG GTT	0.0695704		ATG CG GTT	0.283744
ATG CG TAA	0.394289		ATG CG TAA	0.194528		ATG CG TAA	0.493365
ATG CG TAC	0.368576		ATG CG TAC	0.17949		ATG CG TAC	0.486982
ATG CG TAG	0.397775		ATG CG TAG	0.144867		ATG CG TAG	0.364193
ATG CG TAT	0.36034		ATG CG TAT	0.142007		ATG CG TAT	0.394092
ATG CG TCA	0.327028		ATG CG TCA	0.112959		ATG CG TCA	0.345413
ATG CG TCC	0.295794		ATG CG TCC	0.0952163		ATG CG TCC	0.321901
ATG CG TCG	0.295947		ATG CG TCG	0.0887713		ATG CG TCG	0.299957
ATG CG TCT	0.336222		ATG CG TCT	0.114578		ATG CG TCT	0.34078
ATG CG TGA	0.360898		ATG CG TGA	0.0783043		ATG CG TGA	0.216971
ATG CG TGC	0.308586		ATG CG TGC	0.0904934		ATG CG TGC	0.293252
ATG CG TGG	0.295737		ATG CG TGG	0.0740499		ATG CG TGG	0.250391
ATG CG TGT	0.310667		ATG CG TGT	0.0587562		ATG CG TGT	0.189129
ATG CG TTA	0.319389		ATG CG TTA	0.114283		ATG CG TTA	0.357819
ATG CG TTC	0.29627		ATG CG TTC	0.116387		ATG CG TTC	0.39284
ATG CG TTG	0.275246		ATG CG TTG	0.0931127		ATG CG TTG	0.338289
ATG CG TTT	0.260391		ATG CG TTT	0.0937513		ATG CG TTT	0.36004
ATT CG AAA	0.247481		ATT CG AAA	0.211946		ATT CG AAA	0.856411
ATT CG AAC	0.23207		ATT CG AAC	0.231464		ATT CG AAC	0.997389
ATT CG AAG	0.204233		ATT CG AAG	0.211525		ATT CG AAG	1.0357
ATT CG AAT	0.196565		ATT CG AAT	0.160023		ATT CG AAT	0.8141
ATT CG ACA	0.210411		ATT CG ACA	0.191558		ATT CG ACA	0.910397
ATT CG ACC	0.219769		ATT CG ACC	0.242641		ATT CG ACC	1.10407
ATT CG ACG	0.185134		ATT CG ACG	0.261735		ATT CG ACG	1.41376
ATT CG ACT	0.191974		ATT CG ACT	0.221549		ATT CG ACT	1.15406
ATT CG AGA	0.242421		ATT CG AGA	0.228065		ATT CG AGA	0.940781
ATT CG AGC	0.23665		ATT CG AGC	0.194805		ATT CG AGC	0.82318
ATT CG AGG	0.198269		ATT CG AGG	0.184159		ATT CG AGG	0.928834
ATT CG AGT	0.194794		ATT CG AGT	0.161751		ATT CG AGT	0.830373
ATT CG ATA	0.196431		ATT CG ATA	0.210003		ATT CG ATA	1.06909
ATT CG ATC	0.188315		ATT CG ATC	0.202012		ATT CG ATC	1.07273
ATT CG ATG	0.16884		ATT CG ATG	0.203572		ATT CG ATG	1.20571
ATT CG ATT	0.141888		ATT CG ATT	0.188585		ATT CG ATT	1.32911
ATT CG CAA	0.276065		ATT CG CAA	0.0961938		ATT CG CAA	0.348446
ATT CG CAC	0.279417		ATT CG CAC	0.119877		ATT CG CAC	0.429027
ATT CG CAG	0.251817		ATT CG CAG	0.0987412		ATT CG CAG	0.392115
ATT CG CAT	0.262616		ATT CG CAT	0.0672967		ATT CG CAT	0.256255
ATT CG CCA	0.264511		ATT CG CCA	0.127468		ATT CG CCA	0.4819
ATT CG CCC	0.21799		ATT CG CCC	0.0816006		ATT CG CCC	0.374332
ATT CG CCG	0.191062		ATT CG CCG	0.109158		ATT CG CCG	0.571319
ATT CG CCT	0.255798		ATT CG CCT	0.11032		ATT CG CCT	0.431279
ATT CG CGA	0.187034		ATT CG CGA	0.106786		ATT CG CGA	0.570946
ATT CG CGC	0.127792		ATT CG CGC	0.0661479		ATT CG CGC	0.517623
ATT CG CGG	0.156517		ATT CG CGG	0.0868421		ATT CG CGG	0.554841
ATT CG CGT	0.207473		ATT CG CGT	0.0624303		ATT CG CGT	0.300908
ATT CG CTA	0.250309		ATT CG CTA	0.0987593		ATT CG CTA	0.39455
ATT CG CTC	0.263717		ATT CG CTC	0.110783		ATT CG CTC	0.420082
ATT CG CTG	0.234416		ATT CG CTG	0.116447		ATT CG CTG	0.496755
ATT CG CTT	0.236882		ATT CG CTT	0.0960913		ATT CG CTT	0.405651
ATT CG GAA	0.254706		ATT CG GAA	0.162901		ATT CG GAA	0.639567
ATT CG GAC	0.236826		ATT CG GAC	0.189155		ATT CG GAC	0.798712
ATT CG GAG	0.190556		ATT CG GAG	0.153656		ATT CG GAG	0.806354
ATT CG GAT	0.187693		ATT CG GAT	0.129961		ATT CG GAT	0.692414
ATT CG GCA	0.226143		ATT CG GCA	0.233531		ATT CG GCA	1.03267
ATT CG GCC	0.228986		ATT CG GCC	0.170648		ATT CG GCC	0.745234
ATT CG GCG	0.174587		ATT CG GCG	0.228483		ATT CG GCG	1.3087
ATT CG GCT	0.234738		ATT CG GCT	0.21988		ATT CG GCT	0.936705
ATT CG GGA	0.219121		ATT CG GGA	0.238077		ATT CG GGA	1.08651
ATT CG GGC	0.206492		ATT CG GGC	0.216514		ATT CG GGC	1.04854
ATT CG GGG	0.171876		ATT CG GGG	0.211637		ATT CG GGG	1.23133
ATT CG GGT	0.188634		ATT CG GGT	0.210481		ATT CG GGT	1.11582
ATT CG GTA	0.201093		ATT CG GTA	0.146311		ATT CG GTA	0.727579
ATT CG GTC	0.212301		ATT CG GTC	0.169914		ATT CG GTC	0.800345
ATT CG GTG	0.189445		ATT CG GTG	0.196047		ATT CG GTG	1.03485
ATT CG GTT	0.185977		ATT CG GTT	0.133247		ATT CG GTT	0.716467
ATT CG TAA	0.341121		ATT CG TAA	0.174389		ATT CG TAA	0.511221
ATT CG TAC	0.312831		ATT CG TAC	0.177449		ATT CG TAC	0.567237
ATT CG TAG	0.322765		ATT CG TAG	0.151499		ATT CG TAG	0.469377
ATT CG TAT	0.299903		ATT CG TAT	0.13598		ATT CG TAT	0.453413
ATT CG TCA	0.278142		ATT CG TCA	0.124398		ATT CG TCA	0.447248
ATT CG TCC	0.241482		ATT CG TCC	0.128263		ATT CG TCC	0.531148
ATT CG TCG	0.225982		ATT CG TCG	0.112717		ATT CG TCG	0.498787
ATT CG TCT	0.265811		ATT CG TCT	0.15341		ATT CG TCT	0.577138
ATT CG TGA	0.228634		ATT CG TGA	0.095467		ATT CG TGA	0.417553
ATT CG TGC	0.238965		ATT CG TGC	0.106497		ATT CG TGC	0.445657
ATT CG TGG	0.197793		ATT CG TGG	0.0861233		ATT CG TGG	0.435421
ATT CG TGT	0.234623		ATT CG TGT	0.0949984		ATT CG TGT	0.404898
ATT CG TTA	0.229257		ATT CG TTA	0.114239		ATT CG TTA	0.498301
ATT CG TTC	0.218882		ATT CG TTC	0.141395		ATT CG TTC	0.645989
ATT CG TTG	0.153112		ATT CG TTG	0.1111		ATT CG TTG	0.725612
ATT CG TTT	0.189054		ATT CG TTT	0.112867		ATT CG TTT	0.597009
CAA CG AAA	0.262152		CAA CG AAA	0.16555		CAA CG AAA	0.631506
CAA CG AAC	0.249643		CAA CG AAC	0.146953		CAA CG AAC	0.588653
CAA CG AAG	0.222338		CAA CG AAG	0.17035		CAA CG AAG	0.766175
CAA CG AAT	0.134953		CAA CG AAT	0.104118		CAA CG AAT	0.771514
CAA CG ACA	0.20569		CAA CG ACA	0.128151		CAA CG ACA	0.623028
CAA CG ACC	0.169446		CAA CG ACC	0.104617		CAA CG ACC	0.617403
CAA CG ACG	0.157895		CAA CG ACG	0.1083		CAA CG ACG	0.685897
CAA CG ACT	0.170399		CAA CG ACT	0.109923		CAA CG ACT	0.645092
CAA CG AGA	0.239056		CAA CG AGA	0.194642		CAA CG AGA	0.814209
CAA CG AGC	0.241695		CAA CG AGC	0.161507		CAA CG AGC	0.668227
CAA CG AGG	0.190185		CAA CG AGG	0.147044		CAA CG AGG	0.773165
CAA CG AGT	0.194061		CAA CG AGT	0.129073		CAA CG AGT	0.665115
CAA CG ATA	0.183166		CAA CG ATA	0.162594		CAA CG ATA	0.887688
CAA CG ATC	0.179156		CAA CG ATC	0.143863		CAA CG ATC	0.803006
CAA CG ATG	0.168618		CAA CG ATG	0.142625		CAA CG ATG	0.845846
CAA CG ATT	0.139078		CAA CG ATT	0.126554		CAA CG ATT	0.909952
CAA CG CAA	0.311982		CAA CG CAA	0.104966		CAA CG CAA	0.336449
CAA CG CAC	0.279028		CAA CG CAC	0.112509		CAA CG CAC	0.403219
CAA CG CAG	0.24552		CAA CG CAG	0.111868		CAA CG CAG	0.455636
CAA CG CAT	0.281512		CAA CG CAT	0.10431		CAA CG CAT	0.370537
CAA CG CCA	0.219584		CAA CG CCA	0.137963		CAA CG CCA	0.628293
CAA CG CCC	0.177338		CAA CG CCC	0.111912		CAA CG CCC	0.631065
CAA CG CCG	0.141302		CAA CG CCG	0.107708		CAA CG CCG	0.762252
CAA CG CCT	0.217492		CAA CG CCT	0.118915		CAA CG CCT	0.546755
CAA CG CGA	0.135135		CAA CG CGA	0.100108		CAA CG CGA	0.740799
CAA CG CGC	0.0995157		CAA CG CGC	0.0827697		CAA CG CGC	0.831725
CAA CG CGG	0.0962396		CAA CG CGG	0.0986645		CAA CG CGG	1.0252
CAA CG CGT	0.184383		CAA CG CGT	0.137699		CAA CG CGT	0.746811
CAA CG CTA	0.220825		CAA CG CTA	0.119487		CAA CG CTA	0.541094
CAA CG CTC	0.182129		CAA CG CTC	0.129133		CAA CG CTC	0.70902
CAA CG CTG	0.218832		CAA CG CTG	0.124568		CAA CG CTG	0.56924
CAA CG CTT	0.220441		CAA CG CTT	0.113751		CAA CG CTT	0.516017
CAA CG GAA	0.243179		CAA CG GAA	0.145185		CAA CG GAA	0.597032
CAA CG GAC	0.239978		CAA CG GAC	0.142974		CAA CG GAC	0.595779
CAA CG GAG	0.194515		CAA CG GAG	0.11861		CAA CG GAG	0.609777
CAA CG GAT	0.188356		CAA CG GAT	0.106012		CAA CG GAT	0.562827
CAA CG GCA	0.19466		CAA CG GCA	0.212204		CAA CG GCA	1.09013
CAA CG GCC	0.189595		CAA CG GCC	0.170778		CAA CG GCC	0.900753
CAA CG GCG	0.0809479		CAA CG GCG	0.115609		CAA CG GCG	1.42819
CAA CG GCT	0.194735		CAA CG GCT	0.198319		CAA CG GCT	1.01841
CAA CG GGA	0.188257		CAA CG GGA	0.209794		CAA CG GGA	1.1144
CAA CG GGC	0.189525		CAA CG GGC	0.174029		CAA CG GGC	0.918237
CAA CG GGG	0.158787		CAA CG GGG	0.167851		CAA CG GGG	1.05708
CAA CG GGT	0.173751		CAA CG GGT	0.167237		CAA CG GGT	0.962509
CAA CG GTA	0.186608		CAA CG GTA	0.177782		CAA CG GTA	0.952706
CAA CG GTC	0.185267		CAA CG GTC	0.14676		CAA CG GTC	0.792157
CAA CG GTG	0.156285		CAA CG GTG	0.138909		CAA CG GTG	0.888821
CAA CG GTT	0.179052		CAA CG GTT	0.139144		CAA CG GTT	0.777117
CAA CG TAA	0.370951		CAA CG TAA	0.215977		CAA CG TAA	0.582223
CAA CG TAC	0.294488		CAA CG TAC	0.190715		CAA CG TAC	0.647616
CAA CG TAG	0.364184		CAA CG TAG	0.197006		CAA CG TAG	0.540953
CAA CG TAT	0.311044		CAA CG TAT	0.157995		CAA CG TAT	0.50795
CAA CG TCA	0.268611		CAA CG TCA	0.181951		CAA CG TCA	0.67738
CAA CG TCC	0.211713		CAA CG TCC	0.145367		CAA CG TCC	0.686624
CAA CG TCG	0.218605		CAA CG TCG	0.149382		CAA CG TCG	0.683341
CAA CG TCT	0.237961		CAA CG TCT	0.136238		CAA CG TCT	0.572522
CAA CG TGA	0.280364		CAA CG TGA	0.0955528		CAA CG TGA	0.340816
CAA CG TGC	0.235365		CAA CG TGC	0.11879		CAA CG TGC	0.504709
CAA CG TGG	0.203794		CAA CG TGG	0.0792968		CAA CG TGG	0.389102
CAA CG TGT	0.23501		CAA CG TGT	0.0785954		CAA CG TGT	0.334434
CAA CG TTA	0.230895		CAA CG TTA	0.13781		CAA CG TTA	0.596852
CAA CG TTC	0.20196		CAA CG TTC	0.140685		CAA CG TTC	0.696596
CAA CG TTG	0.193554		CAA CG TTG	0.117578		CAA CG TTG	0.607471
CAA CG TTT	0.173197		CAA CG TTT	0.115173		CAA CG TTT	0.664986
CAC CG AAA	0.225944		CAC CG AAA	0.243813		CAC CG AAA	1.07909
CAC CG AAC	0.219137		CAC CG AAC	0.222108		CAC CG AAC	1.01356
CAC CG AAG	0.179543		CAC CG AAG	0.216453		CAC CG AAG	1.20558
CAC CG AAT	0.181887		CAC CG AAT	0.203965		CAC CG AAT	1.12139
CAC CG ACA	0.169887		CAC CG ACA	0.205718		CAC CG ACA	1.21091
CAC CG ACC	0.141733		CAC CG ACC	0.151211		CAC CG ACC	1.06687
CAC CG ACG	0.0908905		CAC CG ACG	0.124158		CAC CG ACG	1.36601
CAC CG ACT	0.134103		CAC CG ACT	0.219891		CAC CG ACT	1.63972
CAC CG AGA	0.218372		CAC CG AGA	0.239366		CAC CG AGA	1.09614
CAC CG AGC	0.200751		CAC CG AGC	0.226029		CAC CG AGC	1.12592
CAC CG AGG	0.161567		CAC CG AGG	0.213676		CAC CG AGG	1.32252
CAC CG AGT	0.18788		CAC CG AGT	0.187452		CAC CG AGT	0.997723
CAC CG ATA	0.183672		CAC CG ATA	0.274798		CAC CG ATA	1.49614
CAC CG ATC	0.153656		CAC CG ATC	0.228468		CAC CG ATC	1.48688
CAC CG ATG	0.143729		CAC CG ATG	0.25694		CAC CG ATG	1.78767
CAC CG ATT	0.128007		CAC CG ATT	0.212254		CAC CG ATT	1.65814
CAC CG CAA	0.235197		CAC CG CAA	0.092616		CAC CG CAA	0.393781
CAC CG CAC	0.208619		CAC CG CAC	0.100492		CAC CG CAC	0.481701
CAC CG CAG	0.180455		CAC CG CAG	0.0892987		CAC CG CAG	0.494852
CAC CG CAT	0.224829		CAC CG CAT	0.0875761		CAC CG CAT	0.389523
CAC CG CCA	0.17716		CAC CG CCA	0.0644373		CAC CG CCA	0.363724
CAC CG CCC	0.143947		CAC CG CCC	0.0450011		CAC CG CCC	0.312622
CAC CG CCG	0.0648247		CAC CG CCG	0.0267647		CAC CG CCG	0.412878
CAC CG CCT	0.177965		CAC CG CCT	0.0535091		CAC CG CCT	0.300672
CAC CG CGA	0.092424		CAC CG CGA	0.0403631		CAC CG CGA	0.436716
CAC CG CGC	0.0543636		CAC CG CGC	0.0267265		CAC CG CGC	0.491625
CAC CG CGG	0.0430832		CAC CG CGG	0.0272762		CAC CG CGG	0.633104
CAC CG CGT	0.123835		CAC CG CGT	0.059753		CAC CG CGT	0.482519
CAC CG CTA	0.175169		CAC CG CTA	0.0730001		CAC CG CTA	0.41674
CAC CG CTC	0.187265		CAC CG CTC	0.0677565		CAC CG CTC	0.361822
CAC CG CTG	0.162713		CAC CG CTG	0.0558717		CAC CG CTG	0.343377
CAC CG CTT	0.181222		CAC CG CTT	0.0533681		CAC CG CTT	0.29449
CAC CG GAA	0.227316		CAC CG GAA	0.190878		CAC CG GAA	0.839706
CAC CG GAC	0.235009		CAC CG GAC	0.196273		CAC CG GAC	0.83517
CAC CG GAG	0.188502		CAC CG GAG	0.175782		CAC CG GAG	0.932524
CAC CG GAT	0.20705		CAC CG GAT	0.125581		CAC CG GAT	0.606524
CAC CG GCA	0.199406		CAC CG GCA	0.231948		CAC CG GCA	1.16319
CAC CG GCC	0.191641		CAC CG GCC	0.174264		CAC CG GCC	0.909325
CAC CG GCG	0.0995891		CAC CG GCG	0.126125		CAC CG GCG	1.26645
CAC CG GCT	0.201835		CAC CG GCT	0.190495		CAC CG GCT	0.943818
CAC CG GGA	0.185677		CAC CG GGA	0.226691		CAC CG GGA	1.22089
CAC CG GGC	0.179875		CAC CG GGC	0.204481		CAC CG GGC	1.1368
CAC CG GGG	0.156171		CAC CG GGG	0.221249		CAC CG GGG	1.41672
CAC CG GGT	0.161165		CAC CG GGT	0.198478		CAC CG GGT	1.23152
CAC CG GTA	0.189567		CAC CG GTA	0.157313		CAC CG GTA	0.829857
CAC CG GTC	0.206788		CAC CG GTC	0.169102		CAC CG GTC	0.817758
CAC CG GTG	0.151571		CAC CG GTG	0.169473		CAC CG GTG	1.1181
CAC CG GTT	0.165294		CAC CG GTT	0.128917		CAC CG GTT	0.779929
CAC CG TAA	0.340265		CAC CG TAA	0.205607		CAC CG TAA	0.604254
CAC CG TAC	0.283255		CAC CG TAC	0.249017		CAC CG TAC	0.879128
CAC CG TAG	0.272862		CAC CG TAG	0.173501		CAC CG TAG	0.635856
CAC CG TAT	0.288878		CAC CG TAT	0.180097		CAC CG TAT	0.623436
CAC CG TCA	0.229124		CAC CG TCA	0.10101		CAC CG TCA	0.440851
CAC CG TCC	0.2094		CAC CG TCC	0.151237		CAC CG TCC	0.722239
CAC CG TCG	0.137278		CAC CG TCG	0.095184		CAC CG TCG	0.693365
CAC CG TCT	0.207729		CAC CG TCT	0.151161		CAC CG TCT	0.727685
CAC CG TGA	0.241427		CAC CG TGA	0.107931		CAC CG TGA	0.447056
CAC CG TGC	0.190252		CAC CG TGC	0.141722		CAC CG TGC	0.744917
CAC CG TGG	0.164911		CAC CG TGG	0.118264		CAC CG TGG	0.717138
CAC CG TGT	0.200064		CAC CG TGT	0.11016		CAC CG TGT	0.550624
CAC CG TTA	0.206791		CAC CG TTA	0.129769		CAC CG TTA	0.627535
CAC CG TTC	0.174298		CAC CG TTC	0.16173		CAC CG TTC	0.927894
CAC CG TTG	0.147106		CAC CG TTG	0.135542		CAC CG TTG	0.92139
CAC CG TTT	0.151896		CAC CG TTT	0.109459		CAC CG TTT	0.720617
CAG CG AAA	0.281636		CAG CG AAA	0.127789		CAG CG AAA	0.453739
CAG CG AAC	0.254615		CAG CG AAC	0.12529		CAG CG AAC	0.492078
CAG CG AAG	0.229823		CAG CG AAG	0.121392		CAG CG AAG	0.528198
CAG CG AAT	0.228501		CAG CG AAT	0.0879324		CAG CG AAT	0.384823
CAG CG ACA	0.225307		CAG CG ACA	0.077548		CAG CG ACA	0.344187
CAG CG ACC	0.177541		CAG CG ACC	0.057391		CAG CG ACC	0.323256
CAG CG ACG	0.105945		CAG CG ACG	0.0390059		CAG CG ACG	0.36817
CAG CG ACT	0.202789		CAG CG ACT	0.0780849		CAG CG ACT	0.385055
CAG CG AGA	0.257451		CAG CG AGA	0.142075		CAG CG AGA	0.551855
CAG CG AGC	0.229867		CAG CG AGC	0.126317		CAG CG AGC	0.549523
CAG CG AGG	0.195156		CAG CG AGG	0.117287		CAG CG AGG	0.600992
CAG CG AGT	0.218626		CAG CG AGT	0.0894422		CAG CG AGT	0.40911
CAG CG ATA	0.240654		CAG CG ATA	0.133146		CAG CG ATA	0.553266
CAG CG ATC	0.213858		CAG CG ATC	0.127229		CAG CG ATC	0.594923
CAG CG ATG	0.202628		CAG CG ATG	0.0950176		CAG CG ATG	0.468927
CAG CG ATT	0.168863		CAG CG ATT	0.104036		CAG CG ATT	0.616095
CAG CG CAA	0.272464		CAG CG CAA	0.0646993		CAG CG CAA	0.23746
CAG CG CAC	0.254016		CAG CG CAC	0.0752741		CAG CG CAC	0.296337
CAG CG CAG	0.20534		CAG CG CAG	0.0756056		CAG CG CAG	0.368198
CAG CG CAT	0.266225		CAG CG CAT	0.0618706		CAG CG CAT	0.2324
CAG CG CCA	0.208703		CAG CG CCA	0.0519802		CAG CG CCA	0.249063
CAG CG CCC	0.156726		CAG CG CCC	0.0397156		CAG CG CCC	0.253407
CAG CG CCG	0.097638		CAG CG CCG	0.0256665		CAG CG CCG	0.262875
CAG CG CCT	0.202992		CAG CG CCT	0.0465686		CAG CG CCT	0.229411
CAG CG CGA	0.0941053		CAG CG CGA	0.0230592		CAG CG CGA	0.245036
CAG CG CGC	0.0540507		CAG CG CGC	0.0246162		CAG CG CGC	0.455428
CAG CG CGG	0.0444101		CAG CG CGG	0.024931		CAG CG CGG	0.561381
CAG CG CGT	0.128537		CAG CG CGT	0.0445658		CAG CG CGT	0.346716
CAG CG CTA	0.260299		CAG CG CTA	0.0463242		CAG CG CTA	0.177965
CAG CG CTC	0.236075		CAG CG CTC	0.0543315		CAG CG CTC	0.230145
CAG CG CTG	0.205149		CAG CG CTG	0.054079		CAG CG CTG	0.263609
CAG CG CTT	0.252742		CAG CG CTT	0.0466831		CAG CG CTT	0.184706
CAG CG GAA	0.234042		CAG CG GAA	0.0966916		CAG CG GAA	0.413138
CAG CG GAC	0.210366		CAG CG GAC	0.0809445		CAG CG GAC	0.384779
CAG CG GAG	0.179428		CAG CG GAG	0.0849104		CAG CG GAG	0.47323
CAG CG GAT	0.183798		CAG CG GAT	0.0437856		CAG CG GAT	0.238227
CAG CG GCA	0.181582		CAG CG GCA	0.126974		CAG CG GCA	0.699265
CAG CG GCC	0.140444		CAG CG GCC	0.0892576		CAG CG GCC	0.635538
CAG CG GCG	0.0508399		CAG CG GCG	0.0487835		CAG CG GCG	0.95955
CAG CG GCT	0.166633		CAG CG GCT	0.103174		CAG CG GCT	0.619172
CAG CG GGA	0.164482		CAG CG GGA	0.082801		CAG CG GGA	0.503405
CAG CG GGC	0.134453		CAG CG GGC	0.0788825		CAG CG GGC	0.586692
CAG CG GGG	0.127872		CAG CG GGG	0.0772541		CAG CG GGG	0.604151
CAG CG GGT	0.16621		CAG CG GGT	0.0668358		CAG CG GGT	0.402116
CAG CG GTA	0.200431		CAG CG GTA	0.075141		CAG CG GTA	0.374897
CAG CG GTC	0.172149		CAG CG GTC	0.091529		CAG CG GTC	0.531686
CAG CG GTG	0.147322		CAG CG GTG	0.0560426		CAG CG GTG	0.38041
CAG CG GTT	0.191871		CAG CG GTT	0.0866843		CAG CG GTT	0.451784
CAG CG TAA	0.373492		CAG CG TAA	0.204904		CAG CG TAA	0.548616
CAG CG TAC	0.284879		CAG CG TAC	0.188987		CAG CG TAC	0.663395
CAG CG TAG	0.321899		CAG CG TAG	0.167494		CAG CG TAG	0.520332
CAG CG TAT	0.319115		CAG CG TAT	0.140523		CAG CG TAT	0.440353
CAG CG TCA	0.286341		CAG CG TCA	0.100567		CAG CG TCA	0.351213
CAG CG TCC	0.227863		CAG CG TCC	0.0952222		CAG CG TCC	0.417893
CAG CG TCG	0.192855		CAG CG TCG	0.0890367		CAG CG TCG	0.461676
CAG CG TCT	0.26402		CAG CG TCT	0.131402		CAG CG TCT	0.497695
CAG CG TGA	0.263228		CAG CG TGA	0.0861556		CAG CG TGA	0.327304
CAG CG TGC	0.233867		CAG CG TGC	0.0839075		CAG CG TGC	0.358782
CAG CG TGG	0.199982		CAG CG TGG	0.07349		CAG CG TGG	0.367483
CAG CG TGT	0.215414		CAG CG TGT	0.0794468		CAG CG TGT	0.36881
CAG CG TTA	0.259209		CAG CG TTA	0.112159		CAG CG TTA	0.432698
CAG CG TTC	0.226136		CAG CG TTC	0.13828		CAG CG TTC	0.611491
CAG CG TTG	0.214785		CAG CG TTG	0.133267		CAG CG TTG	0.620465
CAG CG TTT	0.176879		CAG CG TTT	0.0771324		CAG CG TTT	0.436074
CAT CG AAA	0.228588		CAT CG AAA	0.263877		CAT CG AAA	1.15438
CAT CG AAC	0.202889		CAT CG AAC	0.273842		CAT CG AAC	1.34971
CAT CG AAG	0.173213		CAT CG AAG	0.223207		CAT CG AAG	1.28863
CAT CG AAT	0.16884		CAT CG AAT	0.210457		CAT CG AAT	1.24649
CAT CG ACA	0.187393		CAT CG ACA	0.2464		CAT CG ACA	1.31488
CAT CG ACC	0.146123		CAT CG ACC	0.195638		CAT CG ACC	1.33886
CAT CG ACG	0.123392		CAT CG ACG	0.186464		CAT CG ACG	1.51116
CAT CG ACT	0.140387		CAT CG ACT	0.277373		CAT CG ACT	1.97577
CAT CG AGA	0.215312		CAT CG AGA	0.284981		CAT CG AGA	1.32357
CAT CG AGC	0.194498		CAT CG AGC	0.261959		CAT CG AGC	1.34685
CAT CG AGG	0.14882		CAT CG AGG	0.251384		CAT CG AGG	1.68919
CAT CG AGT	0.15965		CAT CG AGT	0.218009		CAT CG AGT	1.36554
CAT CG ATA	0.15524		CAT CG ATA	0.249814		CAT CG ATA	1.60921
CAT CG ATC	0.149377		CAT CG ATC	0.257571		CAT CG ATC	1.7243
CAT CG ATG	0.132115		CAT CG ATG	0.268645		CAT CG ATG	2.03341
CAT CG ATT	0.12333		CAT CG ATT	0.230358		CAT CG ATT	1.86782
CAT CG CAA	0.276172		CAT CG CAA	0.115311		CAT CG CAA	0.417533
CAT CG CAC	0.257648		CAT CG CAC	0.115812		CAT CG CAC	0.449496
CAT CG CAG	0.230999		CAT CG CAG	0.112028		CAT CG CAG	0.484969
CAT CG CAT	0.271076		CAT CG CAT	0.0785115		CAT CG CAT	0.28963
CAT CG CCA	0.223416		CAT CG CCA	0.119134		CAT CG CCA	0.533238
CAT CG CCC	0.221795		CAT CG CCC	0.0964273		CAT CG CCC	0.434758
CAT CG CCG	0.153988		CAT CG CCG	0.0933507		CAT CG CCG	0.606222
CAT CG CCT	0.225309		CAT CG CCT	0.0947284		CAT CG CCT	0.420438
CAT CG CGA	0.136009		CAT CG CGA	0.063932		CAT CG CGA	0.470057
CAT CG CGC	0.10002		CAT CG CGC	0.0755137		CAT CG CGC	0.754989
CAT CG CGG	0.0663628		CAT CG CGG	0.0647812		CAT CG CGG	0.976168
CAT CG CGT	0.147129		CAT CG CGT	0.0790541		CAT CG CGT	0.53731
CAT CG CTA	0.224024		CAT CG CTA	0.107761		CAT CG CTA	0.481026
CAT CG CTC	0.236214		CAT CG CTC	0.129878		CAT CG CTC	0.549832
CAT CG CTG	0.195087		CAT CG CTG	0.107192		CAT CG CTG	0.549459
CAT CG CTT	0.233462		CAT CG CTT	0.0925805		CAT CG CTT	0.396555
CAT CG GAA	0.218386		CAT CG GAA	0.175503		CAT CG GAA	0.803635
CAT CG GAC	0.214646		CAT CG GAC	0.200281		CAT CG GAC	0.933074
CAT CG GAG	0.166804		CAT CG GAG	0.191184		CAT CG GAG	1.14616
CAT CG GAT	0.1685		CAT CG GAT	0.166953		CAT CG GAT	0.990815
CAT CG GCA	0.180503		CAT CG GCA	0.294312		CAT CG GCA	1.63051
CAT CG GCC	0.196874		CAT CG GCC	0.245627		CAT CG GCC	1.24763
CAT CG GCG	0.0990641		CAT CG GCG	0.172527		CAT CG GCG	1.74156
CAT CG GCT	0.187193		CAT CG GCT	0.260774		CAT CG GCT	1.39307
CAT CG GGA	0.175645		CAT CG GGA	0.290583		CAT CG GGA	1.65437
CAT CG GGC	0.155396		CAT CG GGC	0.281406		CAT CG GGC	1.81089
CAT CG GGG	0.135891		CAT CG GGG	0.261564		CAT CG GGG	1.9248
CAT CG GGT	0.153872		CAT CG GGT	0.269321		CAT CG GGT	1.75029
CAT CG GTA	0.176511		CAT CG GTA	0.211415		CAT CG GTA	1.19775
CAT CG GTC	0.155819		CAT CG GTC	0.208915		CAT CG GTC	1.34076
CAT CG GTG	0.127847		CAT CG GTG	0.255835		CAT CG GTG	2.0011
CAT CG GTT	0.159029		CAT CG GTT	0.229393		CAT CG GTT	1.44246
CAT CG TAA	0.345886		CAT CG TAA	0.15323		CAT CG TAA	0.443006
CAT CG TAC	0.306403		CAT CG TAC	0.230896		CAT CG TAC	0.753571
CAT CG TAG	0.290757		CAT CG TAG	0.155475		CAT CG TAG	0.534723
CAT CG TAT	0.290128		CAT CG TAT	0.149074		CAT CG TAT	0.513823
CAT CG TCA	0.252682		CAT CG TCA	0.140122		CAT CG TCA	0.554539
CAT CG TCC	0.197074		CAT CG TCC	0.152577		CAT CG TCC	0.774213
CAT CG TCG	0.17402		CAT CG TCG	0.113371		CAT CG TCG	0.651484
CAT CG TCT	0.240114		CAT CG TCT	0.15906		CAT CG TCT	0.662433
CAT CG TGA	0.24746		CAT CG TGA	0.103922		CAT CG TGA	0.419952
CAT CG TGC	0.206269		CAT CG TGC	0.115686		CAT CG TGC	0.560849
CAT CG TGG	0.182991		CAT CG TGG	0.111531		CAT CG TGG	0.609486
CAT CG TGT	0.201829		CAT CG TGT	0.0968772		CAT CG TGT	0.479997
CAT CG TTA	0.213185		CAT CG TTA	0.136673		CAT CG TTA	0.641101
CAT CG TTC	0.197255		CAT CG TTC	0.142236		CAT CG TTC	0.721074
CAT CG TTG	0.149577		CAT CG TTG	0.13865		CAT CG TTG	0.926947
CAT CG TTT	0.160278		CAT CG TTT	0.109572		CAT CG TTT	0.683636
CCA CG AAA	0.276746		CCA CG AAA	0.114685		CCA CG AAA	0.414406
CCA CG AAC	0.244277		CCA CG AAC	0.12768		CCA CG AAC	0.522686
CCA CG AAG	0.243921		CCA CG AAG	0.101869		CCA CG AAG	0.417634
CCA CG AAT	0.20719		CCA CG AAT	0.0908313		CCA CG AAT	0.438397
CCA CG ACA	0.21713		CCA CG ACA	0.0984732		CCA CG ACA	0.453522
CCA CG ACC	0.171077		CCA CG ACC	0.0911961		CCA CG ACC	0.53307
CCA CG ACG	0.151241		CCA CG ACG	0.0904464		CCA CG ACG	0.59803
CCA CG ACT	0.188653		CCA CG ACT	0.0840949		CCA CG ACT	0.445766
CCA CG AGA	0.269942		CCA CG AGA	0.162794		CCA CG AGA	0.603068
CCA CG AGC	0.23094		CCA CG AGC	0.120629		CCA CG AGC	0.522339
CCA CG AGG	0.222851		CCA CG AGG	0.142366		CCA CG AGG	0.638838
CCA CG AGT	0.218125		CCA CG AGT	0.1172		CCA CG AGT	0.537307
CCA CG ATA	0.210879		CCA CG ATA	0.113951		CCA CG ATA	0.540362
CCA CG ATC	0.164022		CCA CG ATC	0.109901		CCA CG ATC	0.670038
CCA CG ATG	0.18119		CCA CG ATG	0.110981		CCA CG ATG	0.612513
CCA CG ATT	0.148734		CCA CG ATT	0.106334		CCA CG ATT	0.714931
CCA CG CAA	0.305644		CCA CG CAA	0.0658544		CCA CG CAA	0.215461
CCA CG CAC	0.259179		CCA CG CAC	0.0837583		CCA CG CAC	0.323168
CCA CG CAG	0.256296		CCA CG CAG	0.0682343		CCA CG CAG	0.266233
CCA CG CAT	0.279089		CCA CG CAT	0.0688581		CCA CG CAT	0.246725
CCA CG CCA	0.19838		CCA CG CCA	0.104888		CCA CG CCA	0.528723
CCA CG CCC	0.156846		CCA CG CCC	0.0866967		CCA CG CCC	0.55275
CCA CG CCG	0.121669		CCA CG CCG	0.0690661		CCA CG CCG	0.567654
CCA CG CCT	0.208364		CCA CG CCT	0.101959		CCA CG CCT	0.489329
CCA CG CGA	0.130716		CCA CG CGA	0.0511408		CCA CG CGA	0.391237
CCA CG CGC	0.0933517		CCA CG CGC	0.0617488		CCA CG CGC	0.661464
CCA CG CGG	0.102742		CCA CG CGG	0.0514958		CCA CG CGG	0.501217
CCA CG CGT	0.168189		CCA CG CGT	0.0763045		CCA CG CGT	0.453683
CCA CG CTA	0.227748		CCA CG CTA	0.0777399		CCA CG CTA	0.341341
CCA CG CTC	0.204274		CCA CG CTC	0.105673		CCA CG CTC	0.51731
CCA CG CTG	0.198169		CCA CG CTG	0.0702822		CCA CG CTG	0.354658
CCA CG CTT	0.209833		CCA CG CTT	0.0768844		CCA CG CTT	0.366408
CCA CG GAA	0.278086		CCA CG GAA	0.11245		CCA CG GAA	0.404372
CCA CG GAC	0.258368		CCA CG GAC	0.106484		CCA CG GAC	0.41214
CCA CG GAG	0.215132		CCA CG GAG	0.0788321		CCA CG GAG	0.366436
CCA CG GAT	0.222664		CCA CG GAT	0.0911882		CCA CG GAT	0.409532
CCA CG GCA	0.211265		CCA CG GCA	0.179691		CCA CG GCA	0.850547
CCA CG GCC	0.181184		CCA CG GCC	0.143594		CCA CG GCC	0.792531
CCA CG GCG	0.111215		CCA CG GCG	0.109935		CCA CG GCG	0.988491
CCA CG GCT	0.19432		CCA CG GCT	0.166701		CCA CG GCT	0.85787
CCA CG GGA	0.200505		CCA CG GGA	0.148257		CCA CG GGA	0.739415
CCA CG GGC	0.187901		CCA CG GGC	0.148864		CCA CG GGC	0.792248
CCA CG GGG	0.177786		CCA CG GGG	0.141982		CCA CG GGG	0.798611
CCA CG GGT	0.200845		CCA CG GGT	0.131794		CCA CG GGT	0.656198
CCA CG GTA	0.201828		CCA CG GTA	0.13531		CCA CG GTA	0.670422
CCA CG GTC	0.200217		CCA CG GTC	0.140864		CCA CG GTC	0.703556
CCA CG GTG	0.16475		CCA CG GTG	0.122714		CCA CG GTG	0.744849
CCA CG GTT	0.17606		CCA CG GTT	0.119252		CCA CG GTT	0.677338
CCA CG TAA	0.398265		CCA CG TAA	0.139625		CCA CG TAA	0.350583
CCA CG TAC	0.346604		CCA CG TAC	0.150941		CCA CG TAC	0.435485
CCA CG TAG	0.341438		CCA CG TAG	0.121796		CCA CG TAG	0.356714
CCA CG TAT	0.334646		CCA CG TAT	0.11264		CCA CG TAT	0.336593
CCA CG TCA	0.271122		CCA CG TCA	0.11804		CCA CG TCA	0.435377
CCA CG TCC	0.206697		CCA CG TCC	0.0945978		CCA CG TCC	0.457664
CCA CG TCG	0.169818		CCA CG TCG	0.0759607		CCA CG TCG	0.447307
CCA CG TCT	0.25374		CCA CG TCT	0.100931		CCA CG TCT	0.397774
CCA CG TGA	0.276058		CCA CG TGA	0.0465801		CCA CG TGA	0.168733
CCA CG TGC	0.254356		CCA CG TGC	0.0660893		CCA CG TGC	0.25983
CCA CG TGG	0.231454		CCA CG TGG	0.0446284		CCA CG TGG	0.192818
CCA CG TGT	0.258425		CCA CG TGT	0.0513826		CCA CG TGT	0.19883
CCA CG TTA	0.25571		CCA CG TTA	0.0858617		CCA CG TTA	0.335777
CCA CG TTC	0.2245		CCA CG TTC	0.0984211		CCA CG TTC	0.438401
CCA CG TTG	0.203313		CCA CG TTG	0.0972171		CCA CG TTG	0.478164
CCA CG TTT	0.196891		CCA CG TTT	0.0685554		CCA CG TTT	0.348189
CCC CG AAA	0.216051		CCC CG AAA	0.297767		CCC CG AAA	1.37822
CCC CG AAC	0.173552		CCC CG AAC	0.259011		CCC CG AAC	1.49241
CCC CG AAG	0.171361		CCC CG AAG	0.253395		CCC CG AAG	1.47872
CCC CG AAT	0.175876		CCC CG AAT	0.23886		CCC CG AAT	1.35811
CCC CG ACA	0.142709		CCC CG ACA	0.230928		CCC CG ACA	1.61818
CCC CG ACC	0.122097		CCC CG ACC	0.182887		CCC CG ACC	1.49788
CCC CG ACG	0.0640588		CCC CG ACG	0.132092		CCC CG ACG	2.06204
CCC CG ACT	0.125527		CCC CG ACT	0.24622		CCC CG ACT	1.96149
CCC CG AGA	0.208834		CCC CG AGA	0.271034		CCC CG AGA	1.29785
CCC CG AGC	0.140694		CCC CG AGC	0.181354		CCC CG AGC	1.28899
CCC CG AGG	0.140514		CCC CG AGG	0.203167		CCC CG AGG	1.44588
CCC CG AGT	0.175457		CCC CG AGT	0.206875		CCC CG AGT	1.17906
CCC CG ATA	0.185189		CCC CG ATA	0.275818		CCC CG ATA	1.48938
CCC CG ATC	0.127607		CCC CG ATC	0.252604		CCC CG ATC	1.97955
CCC CG ATG	0.14587		CCC CG ATG	0.28207		CCC CG ATG	1.93371
CCC CG ATT	0.119923		CCC CG ATT	0.215662		CCC CG ATT	1.79833
CCC CG CAA	0.225768		CCC CG CAA	0.140615		CCC CG CAA	0.622828
CCC CG CAC	0.153959		CCC CG CAC	0.106421		CCC CG CAC	0.691228
CCC CG CAG	0.146261		CCC CG CAG	0.0961854		CCC CG CAG	0.65763
CCC CG CAT	0.214607		CCC CG CAT	0.0965523		CCC CG CAT	0.449902
CCC CG CCA	0.148626		CCC CG CCA	0.0735789		CCC CG CCA	0.495062
CCC CG CCC	0.100767		CCC CG CCC	0.0488798		CCC CG CCC	0.485077
CCC CG CCG	0.0356013		CCC CG CCG	0.0192131		CCC CG CCG	0.539676
CCC CG CCT	0.114913		CCC CG CCT	0.0673663		CCC CG CCT	0.586237
CCC CG CGA	0.0435576		CCC CG CGA	0.0451904		CCC CG CGA	1.03748
CCC CG CGC	0.0237841		CCC CG CGC	0.0245174		CCC CG CGC	1.03083
CCC CG CGG	0.0220916		CCC CG CGG	0.0241246		CCC CG CGG	1.09203
CCC CG CGT	0.0500135		CCC CG CGT	0.0378197		CCC CG CGT	0.756189
CCC CG CTA	0.185954		CCC CG CTA	0.105643		CCC CG CTA	0.568115
CCC CG CTC	0.117098		CCC CG CTC	0.0799846		CCC CG CTC	0.683055
CCC CG CTG	0.126774		CCC CG CTG	0.0697035		CCC CG CTG	0.549824
CCC CG CTT	0.163641		CCC CG CTT	0.0848021		CCC CG CTT	0.51822
CCC CG GAA	0.229145		CCC CG GAA	0.258921		CCC CG GAA	1.12994
CCC CG GAC	0.219628		CCC CG GAC	0.246641		CCC CG GAC	1.12299
CCC CG GAG	0.184261		CCC CG GAG	0.251876		CCC CG GAG	1.36695
CCC CG GAT	0.196302		CCC CG GAT	0.203121		CCC CG GAT	1.03474
CCC CG GCA	0.211295		CCC CG GCA	0.301774		CCC CG GCA	1.42821
CCC CG GCC	0.15379		CCC CG GCC	0.194366		CCC CG GCC	1.26384
CCC CG GCG	0.0517306		CCC CG GCG	0.0990998		CCC CG GCG	1.91569
CCC CG GCT	0.173391		CCC CG GCT	0.223679		CCC CG GCT	1.29003
CCC CG GGA	0.168119		CCC CG GGA	0.279012		CCC CG GGA	1.65961
CCC CG GGC	0.139916		CCC CG GGC	0.238369		CCC CG GGC	1.70366
CCC CG GGG	0.126718		CCC CG GGG	0.248172		CCC CG GGG	1.95847
CCC CG GGT	0.154112		CCC CG GGT	0.227626		CCC CG GGT	1.47702
CCC CG GTA	0.201918		CCC CG GTA	0.234386		CCC CG GTA	1.1608
CCC CG GTC	0.178964		CCC CG GTC	0.186823		CCC CG GTC	1.04392
CCC CG GTG	0.156194		CCC CG GTG	0.20857		CCC CG GTG	1.33532
CCC CG GTT	0.159942		CCC CG GTT	0.165012		CCC CG GTT	1.0317
CCC CG TAA	0.342047		CCC CG TAA	0.208974		CCC CG TAA	0.610952
CCC CG TAC	0.289951		CCC CG TAC	0.282827		CCC CG TAC	0.975432
CCC CG TAG	0.277055		CCC CG TAG	0.179426		CCC CG TAG	0.647617
CCC CG TAT	0.304469		CCC CG TAT	0.192153		CCC CG TAT	0.631108
CCC CG TCA	0.214936		CCC CG TCA	0.172414		CCC CG TCA	0.802165
CCC CG TCC	0.153549		CCC CG TCC	0.174216		CCC CG TCC	1.1346
CCC CG TCG	0.109284		CCC CG TCG	0.111206		CCC CG TCG	1.01759
CCC CG TCT	0.185888		CCC CG TCT	0.203995		CCC CG TCT	1.09741
CCC CG TGA	0.250608		CCC CG TGA	0.152425		CCC CG TGA	0.608222
CCC CG TGC	0.198364		CCC CG TGC	0.179626		CCC CG TGC	0.905539
CCC CG TGG	0.183602		CCC CG TGG	0.141065		CCC CG TGG	0.768318
CCC CG TGT	0.214418		CCC CG TGT	0.145855		CCC CG TGT	0.680236
CCC CG TTA	0.190633		CCC CG TTA	0.197854		CCC CG TTA	1.03788
CCC CG TTC	0.164983		CCC CG TTC	0.211022		CCC CG TTC	1.27905
CCC CG TTG	0.169831		CCC CG TTG	0.155552		CCC CG TTG	0.915926
CCC CG TTT	0.150832		CCC CG TTT	0.137335		CCC CG TTT	0.910517
CCG CG AAA	0.113146		CCG CG AAA	0.0840391		CCG CG AAA	0.742752
CCG CG AAC	0.101222		CCG CG AAC	0.0941299		CCG CG AAC	0.929934
CCG CG AAG	0.0868788		CCG CG AAG	0.0571988		CCG CG AAG	0.658374
CCG CG AAT	0.143369		CCG CG AAT	0.127273		CCG CG AAT	0.887727
CCG CG ACA	0.0978556		CCG CG ACA	0.0487878		CCG CG ACA	0.498569
CCG CG ACC	0.0491597		CCG CG ACC	0.0312724		CCG CG ACC	0.636139
CCG CG ACG	0.0174019		CCG CG ACG	0.007414		CCG CG ACG	0.426046
CCG CG ACT	0.0622275		CCG CG ACT	0.0656538		CCG CG ACT	1.05506
CCG CG AGA	0.0811232		CCG CG AGA	0.064978		CCG CG AGA	0.800978
CCG CG AGC	0.0551132		CCG CG AGC	0.0464818		CCG CG AGC	0.843388
CCG CG AGG	0.0367657		CCG CG AGG	0.0595329		CCG CG AGG	1.61925
CCG CG AGT	0.0632972		CCG CG AGT	0.082775		CCG CG AGT	1.30772
CCG CG ATA	0.1624		CCG CG ATA	0.0537153		CCG CG ATA	0.330759
CCG CG ATC	0.0587607		CCG CG ATC	0.0500874		CCG CG ATC	0.852396
CCG CG ATG	0.0825374		CCG CG ATG	0.0784356		CCG CG ATG	0.950304
CCG CG ATT	0.0686406		CCG CG ATT	0.0656304		CCG CG ATT	0.956145
CCG CG CAA	0.0987321		CCG CG CAA	0.0638532		CCG CG CAA	0.646732
CCG CG CAC	0.0652021		CCG CG CAC	0.0227016		CCG CG CAC	0.348173
CCG CG CAG	0.0466547		CCG CG CAG	0.0246436		CCG CG CAG	0.528214
CCG CG CAT	0.109273		CCG CG CAT	0.0442347		CCG CG CAT	0.40481
CCG CG CCA	0.0479095		CCG CG CCA	0.0286291		CCG CG CCA	0.597566
CCG CG CCC	0.0302625		CCG CG CCC	0.018041		CCG CG CCC	0.596152
CCG CG CCG	0.0161808		CCG CG CCG	0.00946948		CCG CG CCG	0.585228
CCG CG CCT	0.0448813		CCG CG CCT	0.0237406		CCG CG CCT	0.528965
CCG CG CGA	0.0359811		CCG CG CGA	0.0243194		CCG CG CGA	0.675892
CCG CG CGC	0.0146585		CCG CG CGC	0.0141289		CCG CG CGC	0.963873
CCG CG CGG	0.0123463		CCG CG CGG	0.0117421		CCG CG CGG	0.951065
CCG CG CGT	0.0269052		CCG CG CGT	0.0257317		CCG CG CGT	0.956383
CCG CG CTA	0.108434		CCG CG CTA	0.044242		CCG CG CTA	0.40801
CCG CG CTC	0.0324176		CCG CG CTC	0.0208505		CCG CG CTC	0.643187
CCG CG CTG	0.0607954		CCG CG CTG	0.0257336		CCG CG CTG	0.423281
CCG CG CTT	0.0649331		CCG CG CTT	0.0372636		CCG CG CTT	0.573878
CCG CG GAA	0.119769		CCG CG GAA	0.0665255		CCG CG GAA	0.555448
CCG CG GAC	0.0566125		CCG CG GAC	0.0268487		CCG CG GAC	0.474253
CCG CG GAG	0.074309		CCG CG GAG	0.0467641		CCG CG GAG	0.62932
CCG CG GAT	0.0838187		CCG CG GAT	0.0286104		CCG CG GAT	0.341336
CCG CG GCA	0.0656818		CCG CG GCA	0.0517241		CCG CG GCA	0.787496
CCG CG GCC	0.0247581		CCG CG GCC	0.0240744		CCG CG GCC	0.972385
CCG CG GCG	0.00885732		CCG CG GCG	0.0151694		CCG CG GCG	1.71263
CCG CG GCT	0.0411513		CCG CG GCT	0.0410186		CCG CG GCT	0.996776
CCG CG GGA	0.0488437		CCG CG GGA	0.0426439		CCG CG GGA	0.873069
CCG CG GGC	0.0282615		CCG CG GGC	0.0226908		CCG CG GGC	0.802887
CCG CG GGG	0.0239334		CCG CG GGG	0.0271173		CCG CG GGG	1.13303
CCG CG GGT	0.0439536		CCG CG GGT	0.0371526		CCG CG GGT	0.845267
CCG CG GTA	0.0991942		CCG CG GTA	0.0651147		CCG CG GTA	0.656437
CCG CG GTC	0.031028		CCG CG GTC	0.0311065		CCG CG GTC	1.00253
CCG CG GTG	0.0455972		CCG CG GTG	0.0345819		CCG CG GTG	0.75842
CCG CG GTT	0.0737527		CCG CG GTT	0.0369909		CCG CG GTT	0.501552
CCG CG TAA	0.29069		CCG CG TAA	0.184408		CCG CG TAA	0.63438
CCG CG TAC	0.13523		CCG CG TAC	0.125414		CCG CG TAC	0.927414
CCG CG TAG	0.153519		CCG CG TAG	0.123953		CCG CG TAG	0.807407
CCG CG TAT	0.279673		CCG CG TAT	0.13181		CCG CG TAT	0.471302
CCG CG TCA	0.113022		CCG CG TCA	0.064176		CCG CG TCA	0.567818
CCG CG TCC	0.0501887		CCG CG TCC	0.0405527		CCG CG TCC	0.808004
CCG CG TCG	0.0193199		CCG CG TCG	0.0216252		CCG CG TCG	1.11932
CCG CG TCT	0.115752		CCG CG TCT	0.105193		CCG CG TCT	0.908779
CCG CG TGA	0.169811		CCG CG TGA	0.0645238		CCG CG TGA	0.379974
CCG CG TGC	0.0709629		CCG CG TGC	0.0689477		CCG CG TGC	0.971602
CCG CG TGG	0.0720865		CCG CG TGG	0.0670273		CCG CG TGG	0.929817
CCG CG TGT	0.153337		CCG CG TGT	0.0845438		CCG CG TGT	0.551358
CCG CG TTA	0.166733		CCG CG TTA	0.123963		CCG CG TTA	0.74348
CCG CG TTC	0.0971666		CCG CG TTC	0.0859404		CCG CG TTC	0.884465
CCG CG TTG	0.0936784		CCG CG TTG	0.100431		CCG CG TTG	1.07208
CCG CG TTT	0.124263		CCG CG TTT	0.0971691		CCG CG TTT	0.781965
CCT CG AAA	0.229875		CCT CG AAA	0.223181		CCT CG AAA	0.970882
CCT CG AAC	0.259442		CCT CG AAC	0.27732		CCT CG AAC	1.06891
CCT CG AAG	0.2001		CCT CG AAG	0.243896		CCT CG AAG	1.21887
CCT CG AAT	0.191523		CCT CG AAT	0.184908		CCT CG AAT	0.965464
CCT CG ACA	0.215218		CCT CG ACA	0.236852		CCT CG ACA	1.10052
CCT CG ACC	0.159024		CCT CG ACC	0.186556		CCT CG ACC	1.17313
CCT CG ACG	0.13034		CCT CG ACG	0.208543		CCT CG ACG	1.59998
CCT CG ACT	0.17045		CCT CG ACT	0.236221		CCT CG ACT	1.38587
CCT CG AGA	0.224517		CCT CG AGA	0.246709		CCT CG AGA	1.09885
CCT CG AGC	0.196721		CCT CG AGC	0.232266		CCT CG AGC	1.18069
CCT CG AGG	0.166439		CCT CG AGG	0.233109		CCT CG AGG	1.40057
CCT CG AGT	0.196277		CCT CG AGT	0.209508		CCT CG AGT	1.06741
CCT CG ATA	0.188844		CCT CG ATA	0.253812		CCT CG ATA	1.34403
CCT CG ATC	0.160639		CCT CG ATC	0.234508		CCT CG ATC	1.45985
CCT CG ATG	0.134453		CCT CG ATG	0.251827		CCT CG ATG	1.87298
CCT CG ATT	0.125604		CCT CG ATT	0.216328		CCT CG ATT	1.72231
CCT CG CAA	0.293985		CCT CG CAA	0.117144		CCT CG CAA	0.398468
CCT CG CAC	0.229446		CCT CG CAC	0.105345		CCT CG CAC	0.459126
CCT CG CAG	0.216517		CCT CG CAG	0.116523		CCT CG CAG	0.53817
CCT CG CAT	0.255418		CCT CG CAT	0.103154		CCT CG CAT	0.403862
CCT CG CCA	0.143164		CCT CG CCA	0.114194		CCT CG CCA	0.797642
CCT CG CCC	0.163748		CCT CG CCC	0.0747249		CCT CG CCC	0.456341
CCT CG CCG	0.0735923		CCT CG CCG	0.056231		CCT CG CCG	0.764089
CCT CG CCT	0.201248		CCT CG CCT	0.0913593		CCT CG CCT	0.453963
CCT CG CGA	0.0903315		CCT CG CGA	0.0271419		CCT CG CGA	0.30047
CCT CG CGC	0.0598812		CCT CG CGC	0.0445723		CCT CG CGC	0.744344
CCT CG CGG	0.0304736		CCT CG CGG	0.0434742		CCT CG CGG	1.42662
CCT CG CGT	0.0987532		CCT CG CGT	0.0765899		CCT CG CGT	0.775569
CCT CG CTA	0.226861		CCT CG CTA	0.126982		CCT CG CTA	0.559734
CCT CG CTC	0.191895		CCT CG CTC	0.117865		CCT CG CTC	0.614214
CCT CG CTG	0.19175		CCT CG CTG	0.121785		CCT CG CTG	0.635123
CCT CG CTT	0.213029		CCT CG CTT	0.104553		CCT CG CTT	0.490794
CCT CG GAA	0.248059		CCT CG GAA	0.1791		CCT CG GAA	0.722005
CCT CG GAC	0.21661		CCT CG GAC	0.186251		CCT CG GAC	0.859846
CCT CG GAG	0.185685		CCT CG GAG	0.1755		CCT CG GAG	0.945154
CCT CG GAT	0.216796		CCT CG GAT	0.139181		CCT CG GAT	0.641992
CCT CG GCA	0.209876		CCT CG GCA	0.268976		CCT CG GCA	1.2816
CCT CG GCC	0.164381		CCT CG GCC	0.176862		CCT CG GCC	1.07593
CCT CG GCG	0.0519284		CCT CG GCG	0.122647		CCT CG GCG	2.36184
CCT CG GCT	0.190001		CCT CG GCT	0.217396		CCT CG GCT	1.14418
CCT CG GGA	0.196023		CCT CG GGA	0.264541		CCT CG GGA	1.34954
CCT CG GGC	0.15014		CCT CG GGC	0.209659		CCT CG GGC	1.39643
CCT CG GGG	0.142183		CCT CG GGG	0.223406		CCT CG GGG	1.57126
CCT CG GGT	0.174218		CCT CG GGT	0.20444		CCT CG GGT	1.17347
CCT CG GTA	0.214249		CCT CG GTA	0.225419		CCT CG GTA	1.05213
CCT CG GTC	0.198202		CCT CG GTC	0.194129		CCT CG GTC	0.979447
CCT CG GTG	0.162856		CCT CG GTG	0.213877		CCT CG GTG	1.31329
CCT CG GTT	0.18832		CCT CG GTT	0.145615		CCT CG GTT	0.773233
CCT CG TAA	0.383498		CCT CG TAA	0.190198		CCT CG TAA	0.495955
CCT CG TAC	0.339185		CCT CG TAC	0.233452		CCT CG TAC	0.688273
CCT CG TAG	0.324136		CCT CG TAG	0.155847		CCT CG TAG	0.480807
CCT CG TAT	0.327726		CCT CG TAT	0.166073		CCT CG TAT	0.506745
CCT CG TCA	0.254514		CCT CG TCA	0.158384		CCT CG TCA	0.622301
CCT CG TCC	0.20711		CCT CG TCC	0.170822		CCT CG TCC	0.824788
CCT CG TCG	0.137379		CCT CG TCG	0.12885		CCT CG TCG	0.937918
CCT CG TCT	0.227918		CCT CG TCT	0.180432		CCT CG TCT	0.791651
CCT CG TGA	0.28596		CCT CG TGA	0.137761		CCT CG TGA	0.481748
CCT CG TGC	0.254028		CCT CG TGC	0.162205		CCT CG TGC	0.638534
CCT CG TGG	0.231663		CCT CG TGG	0.128299		CCT CG TGG	0.553818
CCT CG TGT	0.250264		CCT CG TGT	0.134013		CCT CG TGT	0.535488
CCT CG TTA	0.244631		CCT CG TTA	0.177108		CCT CG TTA	0.723977
CCT CG TTC	0.189683		CCT CG TTC	0.173929		CCT CG TTC	0.916948
CCT CG TTG	0.20328		CCT CG TTG	0.159354		CCT CG TTG	0.783911
CCT CG TTT	0.19342		CCT CG TTT	0.132838		CCT CG TTT	0.686786
CGA CG AAA	0.25		CGA CG AAA	0.195728		CGA CG AAA	0.782912
CGA CG AAC	0.259917		CGA CG AAC	0.130085		CGA CG AAC	0.500486
CGA CG AAG	0.201814		CGA CG AAG	0.131455		CGA CG AAG	0.651369
CGA CG AAT	0.193312		CGA CG AAT	0.103612		CGA CG AAT	0.53598
CGA CG ACA	0.21469		CGA CG ACA	0.0978878		CGA CG ACA	0.455949
CGA CG ACC	0.131689		CGA CG ACC	0.0630841		CGA CG ACC	0.479037
CGA CG ACG	0.144063		CGA CG ACG	0.0680851		CGA CG ACG	0.472607
CGA CG ACT	0.181111		CGA CG ACT	0.0961022		CGA CG ACT	0.530627
CGA CG AGA	0.224442		CGA CG AGA	0.156412		CGA CG AGA	0.696892
CGA CG AGC	0.169152		CGA CG AGC	0.124334		CGA CG AGC	0.735043
CGA CG AGG	0.151483		CGA CG AGG	0.135949		CGA CG AGG	0.897458
CGA CG AGT	0.199852		CGA CG AGT	0.0962451		CGA CG AGT	0.481582
CGA CG ATA	0.265594		CGA CG ATA	0.188695		CGA CG ATA	0.710465
CGA CG ATC	0.228974		CGA CG ATC	0.131172		CGA CG ATC	0.572866
CGA CG ATG	0.175949		CGA CG ATG	0.121257		CGA CG ATG	0.689159
CGA CG ATT	0.162285		CGA CG ATT	0.113346		CGA CG ATT	0.698434
CGA CG CAA	0.267442		CGA CG CAA	0.103904		CGA CG CAA	0.388512
CGA CG CAC	0.196611		CGA CG CAC	0.0904134		CGA CG CAC	0.459859
CGA CG CAG	0.176961		CGA CG CAG	0.0748715		CGA CG CAG	0.423096
CGA CG CAT	0.281507		CGA CG CAT	0.0874428		CGA CG CAT	0.310624
CGA CG CCA	0.15596		CGA CG CCA	0.0665352		CGA CG CCA	0.426618
CGA CG CCC	0.0853194		CGA CG CCC	0.0364543		CGA CG CCC	0.427269
CGA CG CCG	0.0411063		CGA CG CCG	0.032167		CGA CG CCG	0.782534
CGA CG CCT	0.184742		CGA CG CCT	0.0840394		CGA CG CCT	0.454901
CGA CG CGA	0.06905		CGA CG CGA	0.0378096		CGA CG CGA	0.54757
CGA CG CGC	0.0253225		CGA CG CGC	0.0188948		CGA CG CGC	0.746168
CGA CG CGG	0.0214592		CGA CG CGG	0.016365		CGA CG CGG	0.762608
CGA CG CGT	0.113043		CGA CG CGT	0.0754163		CGA CG CGT	0.667144
CGA CG CTA	0.237748		CGA CG CTA	0.0952085		CGA CG CTA	0.40046
CGA CG CTC	0.140501		CGA CG CTC	0.109066		CGA CG CTC	0.776267
CGA CG CTG	0.199754		CGA CG CTG	0.0849009		CGA CG CTG	0.425027
CGA CG CTT	0.241212		CGA CG CTT	0.0794196		CGA CG CTT	0.329252
CGA CG GAA	0.192971		CGA CG GAA	0.10992		CGA CG GAA	0.569616
CGA CG GAC	0.17094		CGA CG GAC	0.102425		CGA CG GAC	0.599185
CGA CG GAG	0.124728		CGA CG GAG	0.10399		CGA CG GAG	0.83373
CGA CG GAT	0.1875		CGA CG GAT	0.104947		CGA CG GAT	0.559715
CGA CG GCA	0.172928		CGA CG GCA	0.176343		CGA CG GCA	1.01975
CGA CG GCC	0.127168		CGA CG GCC	0.0989011		CGA CG GCC	0.777722
CGA CG GCG	0.0403949		CGA CG GCG	0.0506077		CGA CG GCG	1.25283
CGA CG GCT	0.148262		CGA CG GCT	0.0920733		CGA CG GCT	0.621019
CGA CG GGA	0.168969		CGA CG GGA	0.141087		CGA CG GGA	0.834985
CGA CG GGC	0.114712		CGA CG GGC	0.113715		CGA CG GGC	0.991306
CGA CG GGG	0.100344		CGA CG GGG	0.151005		CGA CG GGG	1.50488
CGA CG GGT	0.0701672		CGA CG GGT	0.0601485		CGA CG GGT	0.857217
CGA CG GTA	0.201583		CGA CG GTA	0.121495		CGA CG GTA	0.602705
CGA CG GTC	0.178616		CGA CG GTC	0.110209		CGA CG GTC	0.617014
CGA CG GTG	0.140456		CGA CG GTG	0.0948577		CGA CG GTG	0.675356
CGA CG GTT	0.173748		CGA CG GTT	0.115385		CGA CG GTT	0.664091
CGA CG TAA	0.404747		CGA CG TAA	0.267606		CGA CG TAA	0.661168
CGA CG TAC	0.257316		CGA CG TAC	0.178433		CGA CG TAC	0.693438
CGA CG TAG	0.322888		CGA CG TAG	0.217093		CGA CG TAG	0.672349
CGA CG TAT	0.311813		CGA CG TAT	0.120645		CGA CG TAT	0.386915
CGA CG TCA	0.253866		CGA CG TCA	0.104064		CGA CG TCA	0.409915
CGA CG TCC	0.218602		CGA CG TCC	0.100622		CGA CG TCC	0.460297
CGA CG TCG	0.0358841		CGA CG TCG	0.0812283		CGA CG TCG	2.26363
CGA CG TCT	0.25348		CGA CG TCT	0.14438		CGA CG TCT	0.569593
CGA CG TGA	0.289176		CGA CG TGA	0.0921094		CGA CG TGA	0.318524
CGA CG TGC	0.171202		CGA CG TGC	0.0747632		CGA CG TGC	0.436696
CGA CG TGG	0.187438		CGA CG TGG	0.0888755		CGA CG TGG	0.474158
CGA CG TGT	0.21316		CGA CG TGT	0.109049		CGA CG TGT	0.511585
CGA CG TTA	0.290106		CGA CG TTA	0.125566		CGA CG TTA	0.432827
CGA CG TTC	0.187906		CGA CG TTC	0.0988774		CGA CG TTC	0.526207
CGA CG TTG	0.181315		CGA CG TTG	0.144408		CGA CG TTG	0.796448
CGA CG TTT	0.21702		CGA CG TTT	0.11434		CGA CG TTT	0.526863
CGC CG AAA	0.18		CGC CG AAA	0.178231		CGC CG AAA	0.990174
CGC CG AAC	0.0913846		CGC CG AAC	0.194509		CGC CG AAC	2.12847
CGC CG AAG	0.119077		CGC CG AAG	0.147565		CGC CG AAG	1.23924
CGC CG AAT	0.188914		CGC CG AAT	0.212475		CGC CG AAT	1.12472
CGC CG ACA	0.112791		CGC CG ACA	0.184741		CGC CG ACA	1.6379
CGC CG ACC	0.0688428		CGC CG ACC	0.115191		CGC CG ACC	1.67324
CGC CG ACG	0.0444175		CGC CG ACG	0.0744863		CGC CG ACG	1.67696
CGC CG ACT	0.0872705		CGC CG ACT	0.225256		CGC CG ACT	2.58112
CGC CG AGA	0.125553		CGC CG AGA	0.14931		CGC CG AGA	1.18922
CGC CG AGC	0.0671272		CGC CG AGC	0.122403		CGC CG AGC	1.82345
CGC CG AGG	0.0657886		CGC CG AGG	0.104484		CGC CG AGG	1.58818
CGC CG AGT	0.108707		CGC CG AGT	0.164736		CGC CG AGT	1.51541
CGC CG ATA	0.176353		CGC CG ATA	0.257669		CGC CG ATA	1.4611
CGC CG ATC	0.074623		CGC CG ATC	0.141411		CGC CG ATC	1.89501
CGC CG ATG	0.126933		CGC CG ATG	0.231268		CGC CG ATG	1.82197
CGC CG ATT	0.0897353		CGC CG ATT	0.208177		CGC CG ATT	2.3199
CGC CG CAA	0.107612		CGC CG CAA	0.0508349		CGC CG CAA	0.472392
CGC CG CAC	0.072636		CGC CG CAC	0.0610065		CGC CG CAC	0.839893
CGC CG CAG	0.0543816		CGC CG CAG	0.0548241		CGC CG CAG	1.00814
CGC CG CAT	0.137931		CGC CG CAT	0.0730866		CGC CG CAT	0.529878
CGC CG CCA	0.0657057		CGC CG CCA	0.0421188		CGC CG CCA	0.641021
CGC CG CCC	0.0297398		CGC CG CCC	0.0226374		CGC CG CCC	0.761183
CGC CG CCG	0.0182004		CGC CG CCG	0.0148634		CGC CG CCG	0.81665
CGC CG CCT	0.0564928		CGC CG CCT	0.0405793		CGC CG CCT	0.718308
CGC CG CGA	0.0217533		CGC CG CGA	0.0125196		CGC CG CGA	0.575525
CGC CG CGC	0.0114327		CGC CG CGC	0.0101309		CGC CG CGC	0.886141
CGC CG CGG	0.0125382		CGC CG CGG	0.0177653		CGC CG CGG	1.41689
CGC CG CGT	0.0189857		CGC CG CGT	0.0182666		CGC CG CGT	0.962127
CGC CG CTA	0.0790226		CGC CG CTA	0.0787766		CGC CG CTA	0.996887
CGC CG CTC	0.0408345		CGC CG CTC	0.0304303		CGC CG CTC	0.74521
CGC CG CTG	0.0520435		CGC CG CTG	0.0560423		CGC CG CTG	1.07684
CGC CG CTT	0.0880399		CGC CG CTT	0.0561126		CGC CG CTT	0.637354
CGC CG GAA	0.137306		CGC CG GAA	0.140283		CGC CG GAA	1.02168
CGC CG GAC	0.143576		CGC CG GAC	0.185562		CGC CG GAC	1.29243
CGC CG GAG	0.0858457		CGC CG GAG	0.12827		CGC CG GAG	1.49419
CGC CG GAT	0.180576		CGC CG GAT	0.147506		CGC CG GAT	0.816864
CGC CG GCA	0.0873512		CGC CG GCA	0.16563		CGC CG GCA	1.89614
CGC CG GCC	0.0612939		CGC CG GCC	0.0846521		CGC CG GCC	1.38109
CGC CG GCG	0.0363081		CGC CG GCG	0.0752906		CGC CG GCG	2.07366
CGC CG GCT	0.0917105		CGC CG GCT	0.126983		CGC CG GCT	1.3846
CGC CG GGA	0.0750806		CGC CG GGA	0.138434		CGC CG GGA	1.8438
CGC CG GGC	0.0683808		CGC CG GGC	0.109141		CGC CG GGC	1.59608
CGC CG GGG	0.061316		CGC CG GGG	0.109759		CGC CG GGG	1.79006
CGC CG GGT	0.0925926		CGC CG GGT	0.141042		CGC CG GGT	1.52325
CGC CG GTA	0.147518		CGC CG GTA	0.138948		CGC CG GTA	0.941909
CGC CG GTC	0.126814		CGC CG GTC	0.132864		CGC CG GTC	1.04771
CGC CG GTG	0.0578371		CGC CG GTG	0.115681		CGC CG GTG	2.00012
CGC CG GTT	0.118482		CGC CG GTT	0.141017		CGC CG GTT	1.19019
CGC CG TAA	0.317555		CGC CG TAA	0.220829		CGC CG TAA	0.695403
CGC CG TAC	0.173833		CGC CG TAC	0.221779		CGC CG TAC	1.27582
CGC CG TAG	0.197047		CGC CG TAG	0.146262		CGC CG TAG	0.742268
CGC CG TAT	0.272777		CGC CG TAT	0.269778		CGC CG TAT	0.989006
CGC CG TCA	0.13332		CGC CG TCA	0.158537		CGC CG TCA	1.18914
CGC CG TCC	0.0490871		CGC CG TCC	0.062021		CGC CG TCC	1.26349
CGC CG TCG	0.0369755		CGC CG TCG	0.041405		CGC CG TCG	1.1198
CGC CG TCT	0.154862		CGC CG TCT	0.147858		CGC CG TCT	0.954774
CGC CG TGA	0.181184		CGC CG TGA	0.140533		CGC CG TGA	0.775636
CGC CG TGC	0.0954097		CGC CG TGC	0.0978275		CGC CG TGC	1.02534
CGC CG TGG	0.0899667		CGC CG TGG	0.0950429		CGC CG TGG	1.05642
CGC CG TGT	0.161597		CGC CG TGT	0.139375		CGC CG TGT	0.862487
CGC CG TTA	0.167899		CGC CG TTA	0.180594		CGC CG TTA	1.07561
CGC CG TTC	0.113184		CGC CG TTC	0.14576		CGC CG TTC	1.28781
CGC CG TTG	0.112641		CGC CG TTG	0.147578		CGC CG TTG	1.31016
CGC CG TTT	0.139726		CGC CG TTT	0.180928		CGC CG TTT	1.29488
CGG CG AAA	0.220333		CGG CG AAA	0.162243		CGG CG AAA	0.736357
CGG CG AAC	0.170234		CGG CG AAC	0.122986		CGG CG AAC	0.722452
CGG CG AAG	0.136834		CGG CG AAG	0.0890993		CGG CG AAG	0.651149
CGG CG AAT	0.211209		CGG CG AAT	0.128088		CGG CG AAT	0.606454
CGG CG ACA	0.141809		CGG CG ACA	0.058067		CGG CG ACA	0.409474
CGG CG ACC	0.0751654		CGG CG ACC	0.0317184		CGG CG ACC	0.421981
CGG CG ACG	0.0396986		CGG CG ACG	0.021234		CGG CG ACG	0.53488
CGG CG ACT	0.126668		CGG CG ACT	0.0873676		CGG CG ACT	0.689739
CGG CG AGA	0.189058		CGG CG AGA	0.108398		CGG CG AGA	0.573356
CGG CG AGC	0.10174		CGG CG AGC	0.0474635		CGG CG AGC	0.46652
CGG CG AGG	0.0878139		CGG CG AGG	0.0653552		CGG CG AGG	0.744247
CGG CG AGT	0.149589		CGG CG AGT	0.101112		CGG CG AGT	0.67593
CGG CG ATA	0.225739		CGG CG ATA	0.139535		CGG CG ATA	0.618123
CGG CG ATC	0.12882		CGG CG ATC	0.0975		CGG CG ATC	0.756873
CGG CG ATG	0.144154		CGG CG ATG	0.0906129		CGG CG ATG	0.628583
CGG CG ATT	0.173869		CGG CG ATT	0.0955311		CGG CG ATT	0.549443
CGG CG CAA	0.120707		CGG CG CAA	0.0473441		CGG CG CAA	0.392223
CGG CG CAC	0.163265		CGG CG CAC	0.0803414		CGG CG CAC	0.492091
CGG CG CAG	0.0782698		CGG CG CAG	0.0506376		CGG CG CAG	0.646962
CGG CG CAT	0.236727		CGG CG CAT	0.070852		CGG CG CAT	0.299298
CGG CG CCA	0.119778		CGG CG CCA	0.0376057		CGG CG CCA	0.313962
CGG CG CCC	0.045766		CGG CG CCC	0.0134955		CGG CG CCC	0.294881
CGG CG CCG	0.0263901		CGG CG CCG	0.00998034		CGG CG CCG	0.378186
CGG CG CCT	0.10705		CGG CG CCT	0.0222167		CGG CG CCT	0.207536
CGG CG CGA	0.0208668		CGG CG CGA	0.0129143		CGG CG CGA	0.618895
CGG CG CGC	0.0189168		CGG CG CGC	0.0124575		CGG CG CGC	0.658541
CGG CG CGG	0.0162408		CGG CG CGG	0.00927167		CGG CG CGG	0.570888
CGG CG CGT	0.0362797		CGG CG CGT	0.0158252		CGG CG CGT	0.436199
CGG CG CTA	0.167135		CGG CG CTA	0.0346127		CGG CG CTA	0.207095
CGG CG CTC	0.0940077		CGG CG CTC	0.0258575		CGG CG CTC	0.275057
CGG CG CTG	0.0870053		CGG CG CTG	0.0315715		CGG CG CTG	0.362868
CGG CG CTT	0.153125		CGG CG CTT	0.0484545		CGG CG CTT	0.316438
CGG CG GAA	0.119899		CGG CG GAA	0.0693512		CGG CG GAA	0.578415
CGG CG GAC	0.0832373		CGG CG GAC	0.047061		CGG CG GAC	0.565384
CGG CG GAG	0.0578871		CGG CG GAG	0.037037		CGG CG GAG	0.639815
CGG CG GAT	0.136098		CGG CG GAT	0.0458321		CGG CG GAT	0.336759
CGG CG GCA	0.0901927		CGG CG GCA	0.0570457		CGG CG GCA	0.632487
CGG CG GCC	0.0471915		CGG CG GCC	0.032049		CGG CG GCC	0.679126
CGG CG GCG	0.0175126		CGG CG GCG	0.0141743		CGG CG GCG	0.809378
CGG CG GCT	0.0525122		CGG CG GCT	0.0287128		CGG CG GCT	0.546784
CGG CG GGA	0.0639995		CGG CG GGA	0.0381323		CGG CG GGA	0.595822
CGG CG GGC	0.0465544		CGG CG GGC	0.0302521		CGG CG GGC	0.649823
CGG CG GGG	0.0408392		CGG CG GGG	0.0303508		CGG CG GGG	0.743178
CGG CG GGT	0.0887177		CGG CG GGT	0.0364593		CGG CG GGT	0.410959
CGG CG GTA	0.131356		CGG CG GTA	0.0562544		CGG CG GTA	0.428259
CGG CG GTC	0.0823752		CGG CG GTC	0.0317025		CGG CG GTC	0.384855
CGG CG GTG	0.0667928		CGG CG GTG	0.0238012		CGG CG GTG	0.356344
CGG CG GTT	0.137317		CGG CG GTT	0.0408501		CGG CG GTT	0.297488
CGG CG TAA	0.291667		CGG CG TAA	0.16646		CGG CG TAA	0.570721
CGG CG TAC	0.207913		CGG CG TAC	0.143836		CGG CG TAC	0.691807
CGG CG TAG	0.215529		CGG CG TAG	0.147179		CGG CG TAG	0.682874
CGG CG TAT	0.304266		CGG CG TAT	0.130405		CGG CG TAT	0.42859
CGG CG TCA	0.216263		CGG CG TCA	0.119656		CGG CG TCA	0.55329
CGG CG TCC	0.0728142		CGG CG TCC	0.038961		CGG CG TCC	0.535074
CGG CG TCG	0.0473703		CGG CG TCG	0.0250263		CGG CG TCG	0.528313
CGG CG TCT	0.153723		CGG CG TCT	0.129255		CGG CG TCT	0.840829
CGG CG TGA	0.195198		CGG CG TGA	0.0899425		CGG CG TGA	0.460775
CGG CG TGC	0.13671		CGG CG TGC	0.0866884		CGG CG TGC	0.634103
CGG CG TGG	0.0848606		CGG CG TGG	0.0633484		CGG CG TGG	0.7465
CGG CG TGT	0.165597		CGG CG TGT	0.0808241		CGG CG TGT	0.488076
CGG CG TTA	0.199865		CGG CG TTA	0.122487		CGG CG TTA	0.612849
CGG CG TTC	0.139571		CGG CG TTC	0.113763		CGG CG TTC	0.815087
CGG CG TTG	0.13292		CGG CG TTG	0.0908191		CGG CG TTG	0.68326
CGG CG TTT	0.17852		CGG CG TTT	0.121973		CGG CG TTT	0.683242
CGT CG AAA	0.19637		CGT CG AAA	0.250509		CGT CG AAA	1.2757
CGT CG AAC	0.151359		CGT CG AAC	0.217805		CGT CG AAC	1.43899
CGT CG AAG	0.160254		CGT CG AAG	0.238095		CGT CG AAG	1.48574
CGT CG AAT	0.194389		CGT CG AAT	0.159582		CGT CG AAT	0.820942
CGT CG ACA	0.183575		CGT CG ACA	0.192462		CGT CG ACA	1.04841
CGT CG ACC	0.0934551		CGT CG ACC	0.151744		CGT CG ACC	1.62371
CGT CG ACG	0.0743155		CGT CG ACG	0.0884956		CGT CG ACG	1.19081
CGT CG ACT	0.127323		CGT CG ACT	0.222566		CGT CG ACT	1.74804
CGT CG AGA	0.181703		CGT CG AGA	0.295684		CGT CG AGA	1.62729
CGT CG AGC	0.146129		CGT CG AGC	0.215275		CGT CG AGC	1.47319
CGT CG AGG	0.0741285		CGT CG AGG	0.152261		CGT CG AGG	2.05401
CGT CG AGT	0.151632		CGT CG AGT	0.187923		CGT CG AGT	1.23933
CGT CG ATA	0.169231		CGT CG ATA	0.206487		CGT CG ATA	1.22015
CGT CG ATC	0.159483		CGT CG ATC	0.149611		CGT CG ATC	0.938104
CGT CG ATG	0.150698		CGT CG ATG	0.203826		CGT CG ATG	1.35255
CGT CG ATT	0.121842		CGT CG ATT	0.216163		CGT CG ATT	1.77412
CGT CG CAA	0.185721		CGT CG CAA	0.0713834		CGT CG CAA	0.384358
CGT CG CAC	0.146382		CGT CG CAC	0.0605774		CGT CG CAC	0.41383
CGT CG CAG	0.1336		CGT CG CAG	0.0628759		CGT CG CAG	0.470629
CGT CG CAT	0.223595		CGT CG CAT	0.074588		CGT CG CAT	0.333586
CGT CG CCA	0.128656		CGT CG CCA	0.0534351		CGT CG CCA	0.415333
CGT CG CCC	0.0858991		CGT CG CCC	0.043425		CGT CG CCC	0.505535
CGT CG CCG	0.0348695		CGT CG CCG	0.0298196		CGT CG CCG	0.855177
CGT CG CCT	0.127148		CGT CG CCT	0.0448223		CGT CG CCT	0.352521
CGT CG CGA	0.0412088		CGT CG CGA	0.00952381		CGT CG CGA	0.231111
CGT CG CGC	0.0202597		CGT CG CGC	0.00902935		CGT CG CGC	0.445679
CGT CG CGG	0.0217116		CGT CG CGG	0.0182815		CGT CG CGG	0.842016
CGT CG CGT	0.0633232		CGT CG CGT	0.026455		CGT CG CGT	0.417778
CGT CG CTA	0.183843		CGT CG CTA	0.0706186		CGT CG CTA	0.384125
CGT CG CTC	0.133021		CGT CG CTC	0.0518279		CGT CG CTC	0.389621
CGT CG CTG	0.122408		CGT CG CTG	0.0492219		CGT CG CTG	0.402112
CGT CG CTT	0.172378		CGT CG CTT	0.0490435		CGT CG CTT	0.284511
CGT CG GAA	0.170429		CGT CG GAA	0.181749		CGT CG GAA	1.06642
CGT CG GAC	0.0652308		CGT CG GAC	0.0882353		CGT CG GAC	1.35266
CGT CG GAG	0.110396		CGT CG GAG	0.100743		CGT CG GAG	0.912561
CGT CG GAT	0.163401		CGT CG GAT	0.138976		CGT CG GAT	0.850517
CGT CG GCA	0.108992		CGT CG GCA	0.161384		CGT CG GCA	1.48069
CGT CG GCC	0.107137		CGT CG GCC	0.145219		CGT CG GCC	1.35545
CGT CG GCG	0.040546		CGT CG GCG	0.082618		CGT CG GCG	2.03764
CGT CG GCT	0.129117		CGT CG GCT	0.190843		CGT CG GCT	1.47806
CGT CG GGA	0.0561841		CGT CG GGA	0.120821		CGT CG GGA	2.15044
CGT CG GGC	0.0844844		CGT CG GGC	0.125426		CGT CG GGC	1.48461
CGT CG GGG	0.0354065		CGT CG GGG	0.0821691		CGT CG GGG	2.32073
CGT CG GGT	0.111058		CGT CG GGT	0.151803		CGT CG GGT	1.36688
CGT CG GTA	0.0740255		CGT CG GTA	0.137159		CGT CG GTA	1.85286
CGT CG GTC	0.135177		CGT CG GTC	0.105369		CGT CG GTC	0.779486
CGT CG GTG	0.0845131		CGT CG GTG	0.135459		CGT CG GTG	1.60282
CGT CG GTT	0.131856		CGT CG GTT	0.128294		CGT CG GTT	0.972983
CGT CG TAA	0.341784		CGT CG TAA	0.183578		CGT CG TAA	0.537117
CGT CG TAC	0.268563		CGT CG TAC	0.184169		CGT CG TAC	0.685757
CGT CG TAG	0.247055		CGT CG TAG	0.137866		CGT CG TAG	0.558039
CGT CG TAT	0.311233		CGT CG TAT	0.178784		CGT CG TAT	0.574439
CGT CG TCA	0.240671		CGT CG TCA	0.131944		CGT CG TCA	0.548235
CGT CG TCC	0.108067		CGT CG TCC	0.111501		CGT CG TCC	1.03178
CGT CG TCG	0.0756669		CGT CG TCG	0.0782054		CGT CG TCG	1.03355
CGT CG TCT	0.229048		CGT CG TCT	0.144433		CGT CG TCT	0.630578
CGT CG TGA	0.227177		CGT CG TGA	0.100688		CGT CG TGA	0.443215
CGT CG TGC	0.143503		CGT CG TGC	0.0872354		CGT CG TGC	0.6079
CGT CG TGG	0.126971		CGT CG TGG	0.0876422		CGT CG TGG	0.690255
CGT CG TGT	0.133333		CGT CG TGT	0.0845102		CGT CG TGT	0.633826
CGT CG TTA	0.110102		CGT CG TTA	0.073301		CGT CG TTA	0.665755
CGT CG TTC	0.183432		CGT CG TTC	0.128182		CGT CG TTC	0.698801
CGT CG TTG	0.147363		CGT CG TTG	0.109893		CGT CG TTG	0.745733
CGT CG TTT	0.168207		CGT CG TTT	0.096367		CGT CG TTT	0.572907
CTA CG AAA	0.361054		CTA CG AAA	0.190022		CTA CG AAA	0.526298
CTA CG AAC	0.350825		CTA CG AAC	0.185276		CTA CG AAC	0.528115
CTA CG AAG	0.356186		CTA CG AAG	0.197144		CTA CG AAG	0.553487
CTA CG AAT	0.305303		CTA CG AAT	0.140843		CTA CG AAT	0.46132
CTA CG ACA	0.32607		CTA CG ACA	0.166106		CTA CG ACA	0.50942
CTA CG ACC	0.279583		CTA CG ACC	0.166002		CTA CG ACC	0.593749
CTA CG ACG	0.266667		CTA CG ACG	0.143126		CTA CG ACG	0.536723
CTA CG ACT	0.296032		CTA CG ACT	0.142529		CTA CG ACT	0.481464
CTA CG AGA	0.371101		CTA CG AGA	0.212452		CTA CG AGA	0.572491
CTA CG AGC	0.334296		CTA CG AGC	0.186636		CTA CG AGC	0.558295
CTA CG AGG	0.258168		CTA CG AGG	0.166214		CTA CG AGG	0.643821
CTA CG AGT	0.325456		CTA CG AGT	0.160449		CTA CG AGT	0.492999
CTA CG ATA	0.304426		CTA CG ATA	0.147774		CTA CG ATA	0.485419
CTA CG ATC	0.278788		CTA CG ATC	0.153735		CTA CG ATC	0.55144
CTA CG ATG	0.276803		CTA CG ATG	0.153573		CTA CG ATG	0.554808
CTA CG ATT	0.253499		CTA CG ATT	0.131164		CTA CG ATT	0.517413
CTA CG CAA	0.418794		CTA CG CAA	0.196845		CTA CG CAA	0.470028
CTA CG CAC	0.396197		CTA CG CAC	0.184526		CTA CG CAC	0.465743
CTA CG CAG	0.366631		CTA CG CAG	0.190077		CTA CG CAG	0.518443
CTA CG CAT	0.389922		CTA CG CAT	0.165832		CTA CG CAT	0.425296
CTA CG CCA	0.303408		CTA CG CCA	0.189817		CTA CG CCA	0.625616
CTA CG CCC	0.265907		CTA CG CCC	0.155164		CTA CG CCC	0.583529
CTA CG CCG	0.119077		CTA CG CCG	0.10965		CTA CG CCG	0.920836
CTA CG CCT	0.310994		CTA CG CCT	0.174409		CTA CG CCT	0.560813
CTA CG CGA	0.209899		CTA CG CGA	0.134559		CTA CG CGA	0.641066
CTA CG CGC	0.186455		CTA CG CGC	0.118598		CTA CG CGC	0.636069
CTA CG CGG	0.154648		CTA CG CGG	0.100945		CTA CG CGG	0.65274
CTA CG CGT	0.315504		CTA CG CGT	0.197599		CTA CG CGT	0.626297
CTA CG CTA	0.35086		CTA CG CTA	0.16468		CTA CG CTA	0.469361
CTA CG CTC	0.31625		CTA CG CTC	0.159717		CTA CG CTC	0.505033
CTA CG CTG	0.331887		CTA CG CTG	0.203867		CTA CG CTG	0.614267
CTA CG CTT	0.328254		CTA CG CTT	0.175236		CTA CG CTT	0.533845
CTA CG GAA	0.370717		CTA CG GAA	0.212442		CTA CG GAA	0.573058
CTA CG GAC	0.284479		CTA CG GAC	0.184487		CTA CG GAC	0.648508
CTA CG GAG	0.312689		CTA CG GAG	0.172281		CTA CG GAG	0.550965
CTA CG GAT	0.300419		CTA CG GAT	0.164609		CTA CG GAT	0.547932
CTA CG GCA	0.335347		CTA CG GCA	0.237938		CTA CG GCA	0.709527
CTA CG GCC	0.278475		CTA CG GCC	0.211919		CTA CG GCC	0.761
CTA CG GCG	0.175152		CTA CG GCG	0.152709		CTA CG GCG	0.871867
CTA CG GCT	0.292822		CTA CG GCT	0.204895		CTA CG GCT	0.699723
CTA CG GGA	0.321255		CTA CG GGA	0.233727		CTA CG GGA	0.727545
CTA CG GGC	0.307045		CTA CG GGC	0.193055		CTA CG GGC	0.628751
CTA CG GGG	0.269968		CTA CG GGG	0.194287		CTA CG GGG	0.719667
CTA CG GGT	0.27836		CTA CG GGT	0.184802		CTA CG GGT	0.663897
CTA CG GTA	0.307543		CTA CG GTA	0.168646		CTA CG GTA	0.548364
CTA CG GTC	0.286427		CTA CG GTC	0.190127		CTA CG GTC	0.663787
CTA CG GTG	0.2809		CTA CG GTG	0.186739		CTA CG GTG	0.664788
CTA CG GTT	0.277223		CTA CG GTT	0.188881		CTA CG GTT	0.681335
CTA CG TAA	0.480039		CTA CG TAA	0.270044		CTA CG TAA	0.562545
CTA CG TAC	0.459786		CTA CG TAC	0.314444		CTA CG TAC	0.683891
CTA CG TAG	0.466701		CTA CG TAG	0.259794		CTA CG TAG	0.556662
CTA CG TAT	0.427624		CTA CG TAT	0.191125		CTA CG TAT	0.446946
CTA CG TCA	0.382461		CTA CG TCA	0.207339		CTA CG TCA	0.542118
CTA CG TCC	0.32007		CTA CG TCC	0.151951		CTA CG TCC	0.474744
CTA CG TCG	0.274226		CTA CG TCG	0.197312		CTA CG TCG	0.719524
CTA CG TCT	0.353148		CTA CG TCT	0.191343		CTA CG TCT	0.541821
CTA CG TGA	0.416003		CTA CG TGA	0.154186		CTA CG TGA	0.370637
CTA CG TGC	0.368118		CTA CG TGC	0.166218		CTA CG TGC	0.451535
CTA CG TGG	0.36125		CTA CG TGG	0.125617		CTA CG TGG	0.347728
CTA CG TGT	0.372852		CTA CG TGT	0.134301		CTA CG TGT	0.3602
CTA CG TTA	0.36273		CTA CG TTA	0.201858		CTA CG TTA	0.556495
CTA CG TTC	0.347789		CTA CG TTC	0.212863		CTA CG TTC	0.612047
CTA CG TTG	0.326926		CTA CG TTG	0.193793		CTA CG TTG	0.592772
CTA CG TTT	0.285219		CTA CG TTT	0.145147		CTA CG TTT	0.508899
CTC CG AAA	0.232639		CTC CG AAA	0.21569		CTC CG AAA	0.927145
CTC CG AAC	0.203517		CTC CG AAC	0.202469		CTC CG AAC	0.994847
CTC CG AAG	0.208927		CTC CG AAG	0.206699		CTC CG AAG	0.989337
CTC CG AAT	0.193397		CTC CG AAT	0.14978		CTC CG AAT	0.774467
CTC CG ACA	0.18846		CTC CG ACA	0.168217		CTC CG ACA	0.892589
CTC CG ACC	0.143402		CTC CG ACC	0.120133		CTC CG ACC	0.83773
CTC CG ACG	0.0806601		CTC CG ACG	0.0785556		CTC CG ACG	0.97391
CTC CG ACT	0.150208		CTC CG ACT	0.157745		CTC CG ACT	1.05018
CTC CG AGA	0.227803		CTC CG AGA	0.193287		CTC CG AGA	0.848483
CTC CG AGC	0.181537		CTC CG AGC	0.145392		CTC CG AGC	0.800894
CTC CG AGG	0.185346		CTC CG AGG	0.171972		CTC CG AGG	0.927844
CTC CG AGT	0.191722		CTC CG AGT	0.156053		CTC CG AGT	0.813955
CTC CG ATA	0.205051		CTC CG ATA	0.200725		CTC CG ATA	0.978904
CTC CG ATC	0.1511		CTC CG ATC	0.152068		CTC CG ATC	1.00641
CTC CG ATG	0.164099		CTC CG ATG	0.197027		CTC CG ATG	1.20066
CTC CG ATT	0.134476		CTC CG ATT	0.144421		CTC CG ATT	1.07395
CTC CG CAA	0.265529		CTC CG CAA	0.0957562		CTC CG CAA	0.360625
CTC CG CAC	0.204725		CTC CG CAC	0.0889313		CTC CG CAC	0.434393
CTC CG CAG	0.194205		CTC CG CAG	0.0786565		CTC CG CAG	0.405018
CTC CG CAT	0.247558		CTC CG CAT	0.0700963		CTC CG CAT	0.283151
CTC CG CCA	0.155598		CTC CG CCA	0.080337		CTC CG CCA	0.516312
CTC CG CCC	0.0925302		CTC CG CCC	0.0572045		CTC CG CCC	0.618225
CTC CG CCG	0.0558577		CTC CG CCG	0.0418516		CTC CG CCG	0.749255
CTC CG CCT	0.14546		CTC CG CCT	0.0754701		CTC CG CCT	0.518837
CTC CG CGA	0.074956		CTC CG CGA	0.0210638		CTC CG CGA	0.281016
CTC CG CGC	0.0471707		CTC CG CGC	0.0362129		CTC CG CGC	0.767698
CTC CG CGG	0.06483		CTC CG CGG	0.0382898		CTC CG CGG	0.590619
CTC CG CGT	0.105126		CTC CG CGT	0.0660162		CTC CG CGT	0.627975
CTC CG CTA	0.197412		CTC CG CTA	0.100196		CTC CG CTA	0.507549
CTC CG CTC	0.157647		CTC CG CTC	0.0928701		CTC CG CTC	0.589101
CTC CG CTG	0.176175		CTC CG CTG	0.0854853		CTC CG CTG	0.485229
CTC CG CTT	0.15388		CTC CG CTT	0.0777668		CTC CG CTT	0.505375
CTC CG GAA	0.273094		CTC CG GAA	0.228033		CTC CG GAA	0.834998
CTC CG GAC	0.265751		CTC CG GAC	0.251827		CTC CG GAC	0.947604
CTC CG GAG	0.206061		CTC CG GAG	0.202643		CTC CG GAG	0.983414
CTC CG GAT	0.244601		CTC CG GAT	0.184491		CTC CG GAT	0.754254
CTC CG GCA	0.236405		CTC CG GCA	0.273338		CTC CG GCA	1.15623
CTC CG GCC	0.166374		CTC CG GCC	0.182164		CTC CG GCC	1.09491
CTC CG GCG	0.105824		CTC CG GCG	0.155532		CTC CG GCG	1.46972
CTC CG GCT	0.197681		CTC CG GCT	0.217247		CTC CG GCT	1.09897
CTC CG GGA	0.198615		CTC CG GGA	0.249787		CTC CG GGA	1.25765
CTC CG GGC	0.177904		CTC CG GGC	0.210402		CTC CG GGC	1.18268
CTC CG GGG	0.183358		CTC CG GGG	0.253342		CTC CG GGG	1.38168
CTC CG GGT	0.194241		CTC CG GGT	0.210841		CTC CG GGT	1.08546
CTC CG GTA	0.202382		CTC CG GTA	0.205753		CTC CG GTA	1.01666
CTC CG GTC	0.210044		CTC CG GTC	0.177061		CTC CG GTC	0.842969
CTC CG GTG	0.190972		CTC CG GTG	0.184653		CTC CG GTG	0.96691
CTC CG GTT	0.197176		CTC CG GTT	0.186381		CTC CG GTT	0.945251
CTC CG TAA	0.362414		CTC CG TAA	0.190782		CTC CG TAA	0.526421
CTC CG TAC	0.314995		CTC CG TAC	0.277017		CTC CG TAC	0.879434
CTC CG TAG	0.314863		CTC CG TAG	0.173814		CTC CG TAG	0.552029
CTC CG TAT	0.319767		CTC CG TAT	0.171244		CTC CG TAT	0.535526
CTC CG TCA	0.247095		CTC CG TCA	0.125383		CTC CG TCA	0.507428
CTC CG TCC	0.168111		CTC CG TCC	0.152391		CTC CG TCC	0.906489
CTC CG TCG	0.159366		CTC CG TCG	0.0914454		CTC CG TCG	0.573809
CTC CG TCT	0.216547		CTC CG TCT	0.156051		CTC CG TCT	0.720634
CTC CG TGA	0.28175		CTC CG TGA	0.0973631		CTC CG TGA	0.345566
CTC CG TGC	0.227553		CTC CG TGC	0.126854		CTC CG TGC	0.557469
CTC CG TGG	0.219567		CTC CG TGG	0.0781472		CTC CG TGG	0.355915
CTC CG TGT	0.235352		CTC CG TGT	0.0826795		CTC CG TGT	0.351301
CTC CG TTA	0.223753		CTC CG TTA	0.115354		CTC CG TTA	0.515539
CTC CG TTC	0.194584		CTC CG TTC	0.150471		CTC CG TTC	0.773295
CTC CG TTG	0.195416		CTC CG TTG	0.0936451		CTC CG TTG	0.47921
CTC CG TTT	0.172347		CTC CG TTT	0.0918399		CTC CG TTT	0.532877
CTG CG AAA	0.311799		CTG CG AAA	0.133667		CTG CG AAA	0.428697
CTG CG AAC	0.27061		CTG CG AAC	0.134041		CTG CG AAC	0.495331
CTG CG AAG	0.267194		CTG CG AAG	0.130625		CTG CG AAG	0.488878
CTG CG AAT	0.258882		CTG CG AAT	0.10287		CTG CG AAT	0.397362
CTG CG ACA	0.269344		CTG CG ACA	0.0977449		CTG CG ACA	0.3629
CTG CG ACC	0.204627		CTG CG ACC	0.0943169		CTG CG ACC	0.460922
CTG CG ACG	0.119718		CTG CG ACG	0.0635432		CTG CG ACG	0.530773
CTG CG ACT	0.208168		CTG CG ACT	0.0926108		CTG CG ACT	0.444885
CTG CG AGA	0.268752		CTG CG AGA	0.144396		CTG CG AGA	0.537282
CTG CG AGC	0.217057		CTG CG AGC	0.10382		CTG CG AGC	0.478308
CTG CG AGG	0.224816		CTG CG AGG	0.115304		CTG CG AGG	0.51288
CTG CG AGT	0.245182		CTG CG AGT	0.0970937		CTG CG AGT	0.396007
CTG CG ATA	0.239321		CTG CG ATA	0.126397		CTG CG ATA	0.528147
CTG CG ATC	0.210566		CTG CG ATC	0.114803		CTG CG ATC	0.545211
CTG CG ATG	0.222774		CTG CG ATG	0.113307		CTG CG ATG	0.508618
CTG CG ATT	0.189022		CTG CG ATT	0.0982721		CTG CG ATT	0.519897
CTG CG CAA	0.294847		CTG CG CAA	0.0720934		CTG CG CAA	0.244512
CTG CG CAC	0.247475		CTG CG CAC	0.0755765		CTG CG CAC	0.30539
CTG CG CAG	0.231422		CTG CG CAG	0.0705487		CTG CG CAG	0.304849
CTG CG CAT	0.296119		CTG CG CAT	0.0669335		CTG CG CAT	0.226036
CTG CG CCA	0.222222		CTG CG CCA	0.0958007		CTG CG CCA	0.431103
CTG CG CCC	0.145217		CTG CG CCC	0.0608633		CTG CG CCC	0.419121
CTG CG CCG	0.0798221		CTG CG CCG	0.0457343		CTG CG CCG	0.572953
CTG CG CCT	0.183826		CTG CG CCT	0.0760356		CTG CG CCT	0.413628
CTG CG CGA	0.113184		CTG CG CGA	0.0404933		CTG CG CGA	0.357766
CTG CG CGC	0.0612963		CTG CG CGC	0.0372495		CTG CG CGC	0.607695
CTG CG CGG	0.0656669		CTG CG CGG	0.0447227		CTG CG CGG	0.681054
CTG CG CGT	0.124874		CTG CG CGT	0.060745		CTG CG CGT	0.486452
CTG CG CTA	0.253534		CTG CG CTA	0.0741388		CTG CG CTA	0.292422
CTG CG CTC	0.183877		CTG CG CTC	0.0764169		CTG CG CTC	0.415587
CTG CG CTG	0.208288		CTG CG CTG	0.0684831		CTG CG CTG	0.328791
CTG CG CTT	0.218561		CTG CG CTT	0.0705715		CTG CG CTT	0.322891
CTG CG GAA	0.237312		CTG CG GAA	0.114818		CTG CG GAA	0.483825
CTG CG GAC	0.237455		CTG CG GAC	0.105459		CTG CG GAC	0.444123
CTG CG GAG	0.197509		CTG CG GAG	0.0857106		CTG CG GAG	0.433959
CTG CG GAT	0.241401		CTG CG GAT	0.0710081		CTG CG GAT	0.29415
CTG CG GCA	0.207634		CTG CG GCA	0.175567		CTG CG GCA	0.845559
CTG CG GCC	0.15763		CTG CG GCC	0.107809		CTG CG GCC	0.683941
CTG CG GCG	0.0579838		CTG CG GCG	0.0782646		CTG CG GCG	1.34977
CTG CG GCT	0.180989		CTG CG GCT	0.128039		CTG CG GCT	0.70744
CTG CG GGA	0.172369		CTG CG GGA	0.117083		CTG CG GGA	0.679257
CTG CG GGC	0.144284		CTG CG GGC	0.105889		CTG CG GGC	0.733894
CTG CG GGG	0.139734		CTG CG GGG	0.0961493		CTG CG GGG	0.688086
CTG CG GGT	0.168878		CTG CG GGT	0.0992274		CTG CG GGT	0.58757
CTG CG GTA	0.216414		CTG CG GTA	0.121832		CTG CG GTA	0.562958
CTG CG GTC	0.193316		CTG CG GTC	0.0908197		CTG CG GTC	0.4698
CTG CG GTG	0.172026		CTG CG GTG	0.092636		CTG CG GTG	0.5385
CTG CG GTT	0.208099		CTG CG GTT	0.106967		CTG CG GTT	0.514018
CTG CG TAA	0.427879		CTG CG TAA	0.232956		CTG CG TAA	0.544443
CTG CG TAC	0.371805		CTG CG TAC	0.2123		CTG CG TAC	0.570998
CTG CG TAG	0.396225		CTG CG TAG	0.223388		CTG CG TAG	0.563791
CTG CG TAT	0.36663		CTG CG TAT	0.161634		CTG CG TAT	0.440863
CTG CG TCA	0.282638		CTG CG TCA	0.12365		CTG CG TCA	0.437485
CTG CG TCC	0.240581		CTG CG TCC	0.116421		CTG CG TCC	0.483915
CTG CG TCG	0.170616		CTG CG TCG	0.0976634		CTG CG TCG	0.572416
CTG CG TCT	0.281064		CTG CG TCT	0.126327		CTG CG TCT	0.449461
CTG CG TGA	0.331611		CTG CG TGA	0.0871647		CTG CG TGA	0.262852
CTG CG TGC	0.255073		CTG CG TGC	0.0927485		CTG CG TGC	0.363616
CTG CG TGG	0.246397		CTG CG TGG	0.0788333		CTG CG TGG	0.319944
CTG CG TGT	0.289018		CTG CG TGT	0.075651		CTG CG TGT	0.261752
CTG CG TTA	0.299884		CTG CG TTA	0.105841		CTG CG TTA	0.35294
CTG CG TTC	0.276557		CTG CG TTC	0.127921		CTG CG TTC	0.462549
CTG CG TTG	0.239471		CTG CG TTG	0.105131		CTG CG TTG	0.439015
CTG CG TTT	0.225831		CTG CG TTT	0.105604		CTG CG TTT	0.467624
CTT CG AAA	0.265139		CTT CG AAA	0.24949		CTT CG AAA	0.940976
CTT CG AAC	0.259358		CTT CG AAC	0.265598		CTT CG AAC	1.02406
CTT CG AAG	0.230619		CTT CG AAG	0.252587		CTT CG AAG	1.09526
CTT CG AAT	0.214654		CTT CG AAT	0.216922		CTT CG AAT	1.01056
CTT CG ACA	0.218678		CTT CG ACA	0.245824		CTT CG ACA	1.12414
CTT CG ACC	0.173757		CTT CG ACC	0.188789		CTT CG ACC	1.08651
CTT CG ACG	0.156007		CTT CG ACG	0.180876		CTT CG ACG	1.15941
CTT CG ACT	0.182235		CTT CG ACT	0.227167		CTT CG ACT	1.24656
CTT CG AGA	0.253044		CTT CG AGA	0.259277		CTT CG AGA	1.02463
CTT CG AGC	0.235561		CTT CG AGC	0.20185		CTT CG AGC	0.85689
CTT CG AGG	0.182484		CTT CG AGG	0.217113		CTT CG AGG	1.18977
CTT CG AGT	0.216489		CTT CG AGT	0.189408		CTT CG AGT	0.874908
CTT CG ATA	0.211754		CTT CG ATA	0.249842		CTT CG ATA	1.17987
[truncated: 2,099 more rows]
