# Supplementary material for: Comprehensive structure-function characterization of DNMT3B and DNMT3A reveals distinctive de novo DNA methylation mechanisms
Source: Nat Commun. 2020 Jul 3;11:3355. doi: 10.1038/s41467-020-17109-4 (PMC7335073; doi:10.1038/s41467-020-17109-4)
Supplement: Supplementary file 5 — Source Data [file 41467_2020_17109_MOESM5_ESM.xlsx]

## Sheet: 1a
SD of the obs/exp values of all 4 bases at the corresponding flank position
DNMT3A		Flank	-5	-4	-3	-2	-1	1	2	3	4	5
		Exp 1	0.0242847	0.0556099	0.0100824	0.379935	0.163344	0.1614	0.226277	0.209672	0.0856982	0.0837732
		Exp 2	0.00839147	0.0414699	0.0131491	0.378558	0.150217	0.162851	0.239529	0.228014	0.090134	0.0844659
		Exp 3	0.00546727	0.0177198	0.00905448	0.172202	0.0785397	0.0648482	0.11785	0.119563	0.0423034	0.0347248
	Normalized to max		0.063918	0.146367	0.0265372	1	0.429927	0.424808	0.595569	0.551862	0.22556	0.220494
			0.0221669	0.109547	0.0347347	1	0.396813	0.430188	0.632741	0.602321	0.238098	0.223125
			0.0317492	0.102901	0.0525806	1	0.456091	0.376582	0.684371	0.694319	0.245661	0.201652
		Average	0.039278	0.119605	0.0379508	1	0.42761	0.410526	0.63756	0.616168	0.23644	0.21509
		SD	0.0218701	0.0234135	0.0133162		0.0297068	0.0295191	0.0445971	0.0722309	0.0101526	0.0117123
DNMT3B		Flank	-5	-4	-3	-2	-1	1	2	3	4	5
		Exp 1	0.0289112	0.0295755	0.0591398	0.189427	0.192732	0.297808	0.113921	0.114812	0.0602321	0.0291938
		Exp 2	0.0302971	0.0181828	0.0494122	0.19871	0.202892	0.306643	0.113641	0.115672	0.0622928	0.0368306
		Exp 3	0.0322865	0.0267371	0.0633019	0.244887	0.248085	0.351216	0.131618	0.135209	0.0768706	0.0323186
	Normalized to max		0.0970801	0.0993105	0.198584	0.636071	0.64717	1	0.382533	0.385523	0.202252	0.0980291
			0.0919278	0.0761271	0.180236	0.697255	0.70636	1	0.37475	0.384975	0.21887	0.0920191
			0.0988022	0.0592964	0.161139	0.648016	0.661654	1	0.370596	0.37722	0.203144	0.120109
		Average	0.0959367	0.0782447	0.179986	0.660447	0.671728	1	0.37596	0.382573	0.208089	0.103386
		SD	0.00357703	0.0200909	0.0187237	0.0324308	0.0308545		0.00605955	0.00464393	0.00934758	0.0147913

## Sheet: 1e
	Raw data			Analysis
Sequence	Preference DNMT3B/3A	Number of BPs identical to SatII sequence
CAA CG CAA	0.922725	0		Number of BP identical to SatII sequence	Data starting in row	Data ending in row	Median of data in column B	lower quartile	upper quartile
CAA CG CAC	1.01603	0		0	3	731	0.907818	0.578988	1.40366
CAA CG CAT	1.27121	0		1	732	2189	0.948255	0.589824	1.54011
CAA CG CCA	1.3481	0		2	2190	3404	1.04811	0.653913	1.85013
CAA CG CCC	1.01346	0		3	3405	3944	1.24511	0.774206	2.17752
CAA CG CCT	1.02894	0		4	3945	4079	1.47082	0.934014	2.54627
CAA CG CGA	2.39809	0		5	4080	4097	1.79031	1.2858	3.11822
CAA CG CGC	1.52288	0		6	4098		5.12366
CAA CG CGT	1.8875	0
CAA CG GAA	1.17367	0
CAA CG GAC	1.44335	0
CAA CG GAT	1.6306	0
CAA CG GCA	1.71969	0
CAA CG GCC	1.19829	0
CAA CG GCT	2.06745	0
CAA CG GGA	2.99727	0
CAA CG GGC	2.12297	0
CAA CG GGT	1.49645	0
CAA CG TAA	0.811382	0
CAA CG TAC	1.42576	0
CAA CG TAT	1.58637	0
CAA CG TCA	0.820755	0
CAA CG TCC	0.767901	0
CAA CG TCT	1.848	0
CAA CG TGA	1.46321	0
CAA CG TGC	1.72567	0
CAA CG TGT	1.86843	0
CAC CG CAA	0.433607	0
CAC CG CAC	0.416758	0
CAC CG CAT	0.585208	0
CAC CG CCA	0.498481	0
CAC CG CCC	0.37004	0
CAC CG CCT	0.316737	0
CAC CG CGA	0.516805	0
CAC CG CGC	0.512077	0
CAC CG CGT	0.493735	0
CAC CG GAA	0.795413	0
CAC CG GAC	1.16884	0
CAC CG GAT	1.2721	0
CAC CG GCA	2.2727	0
CAC CG GCC	1.0997	0
CAC CG GCT	1.94379	0
CAC CG GGA	1.77637	0
CAC CG GGC	1.412	0
CAC CG GGT	1.80536	0
CAC CG TAA	0.267585	0
CAC CG TAC	1.41326	0
CAC CG TAT	1.32253	0
CAC CG TCA	0.387706	0
CAC CG TCC	0.490022	0
CAC CG TCT	0.404919	0
CAC CG TGA	1.03556	0
CAC CG TGC	1.60072	0
CAC CG TGT	1.00303	0
CAG CG CAA	0.542556	0
CAG CG CAC	0.900174	0
CAG CG CAT	0.816296	0
CAG CG CCA	1.06699	0
CAG CG CCC	0.800991	0
CAG CG CCT	0.844749	0
CAG CG CGA	1.08817	0
CAG CG CGC	1.82989	0
CAG CG CGT	1.17288	0
CAG CG GAA	0.991367	0
CAG CG GAC	0.907144	0
CAG CG GAT	1.35625	0
CAG CG GCA	1.87817	0
CAG CG GCC	1.59935	0
CAG CG GCT	2.00365	0
CAG CG GGA	1.60313	0
CAG CG GGC	3.34244	0
CAG CG GGT	4.07302	0
CAG CG TAA	0.868765	0
CAG CG TAC	1.40961	0
CAG CG TAT	3.14321	0
CAG CG TCA	1.46568	0
CAG CG TCC	1.0823	0
CAG CG TCT	0.737135	0
CAG CG TGA	3.92807	0
CAG CG TGC	1.6688	0
CAG CG TGT	1.94722	0
CCA CG CAA	0.411381	0
CCA CG CAC	0.568655	0
CCA CG CAT	0.56985	0
CCA CG CCA	0.620728	0
CCA CG CCC	0.714435	0
CCA CG CCT	0.576652	0
CCA CG CGA	0.783632	0
CCA CG CGC	0.784498	0
CCA CG CGT	0.914586	0
CCA CG GAA	0.984503	0
CCA CG GAC	0.718108	0
CCA CG GAT	0.623531	0
CCA CG GCA	1.16576	0
CCA CG GCC	0.978391	0
CCA CG GCT	1.5324	0
CCA CG GGA	2.27606	0
CCA CG GGC	1.24349	0
CCA CG GGT	1.34864	0
CCA CG TAA	0.581553	0
CCA CG TAC	0.917754	0
CCA CG TAT	0.799758	0
CCA CG TCA	0.715075	0
CCA CG TCC	0.717052	0
CCA CG TCT	0.66121	0
CCA CG TGA	0.874549	0
CCA CG TGC	0.952279	0
CCA CG TGT	0.829744	0
CCC CG CAA	0.529969	0
CCC CG CAC	0.579733	0
CCC CG CAT	0.466477	0
CCC CG CCA	0.428774	0
CCC CG CCC	0.537848	0
CCC CG CCT	0.536864	0
CCC CG CGA	0.508021	0
CCC CG CGC	0.990956	0
CCC CG CGT	0.595904	0
CCC CG GAA	1.20902	0
CCC CG GAC	1.06486	0
CCC CG GAT	0.959006	0
CCC CG GCA	1.2991	0
CCC CG GCC	1.10755	0
CCC CG GCT	1.88266	0
CCC CG GGA	1.84872	0
CCC CG GGC	1.30124	0
CCC CG GGT	0.847921	0
CCC CG TAA	0.260295	0
CCC CG TAC	0.968495	0
CCC CG TAT	0.838295	0
CCC CG TCA	0.411539	0
CCC CG TCC	0.636529	0
CCC CG TCT	0.574995	0
CCC CG TGA	1.08944	0
CCC CG TGC	1.17818	0
CCC CG TGT	0.735797	0
CCG CG CAA	0.391445	0
CCG CG CAC	0.606953	0
CCG CG CAT	0.752708	0
CCG CG CCA	0.598811	0
CCG CG CCC	0.472165	0
CCG CG CCT	0.36849	0
CCG CG CGA	0.984013	0
CCG CG CGC	0.953668	0
CCG CG CGT	0.692314	0
CCG CG GAA	0.681732	0
CCG CG GAC	1.19242	0
CCG CG GAT	0.999231	0
CCG CG GCA	1.61776	0
CCG CG GCC	1.30544	0
CCG CG GCT	1.12835	0
CCG CG GGA	1.43985	0
CCG CG GGC	2.24941	0
CCG CG GGT	0.830638	0
CCG CG TAA	0.438884	0
CCG CG TAC	0.965731	0
CCG CG TAT	1.11674	0
CCG CG TCA	0.645105	0
CCG CG TCC	0.5541	0
CCG CG TCT	0.543035	0
CCG CG TGA	1.01659	0
CCG CG TGC	1.03327	0
CCG CG TGT	1.40826	0
CGA CG CAA	0.753271	0
CGA CG CAC	0.940987	0
CGA CG CAT	0.902048	0
CGA CG CCA	0.908772	0
CGA CG CCC	0.66097	0
CGA CG CCT	1.00737	0
CGA CG CGA	0.880558	0
CGA CG CGC	1.0845	0
CGA CG CGT	3.42897	0
CGA CG GAA	0.72837	0
CGA CG GAC	0.965755	0
CGA CG GAT	1.24553	0
CGA CG GCA	3.83938	0
CGA CG GCC	1.27265	0
CGA CG GCT	2.21867	0
CGA CG GGA	1.81145	0
CGA CG GGC	2.1408	0
CGA CG GGT	2.9336	0
CGA CG TAA	0.66312	0
CGA CG TAC	1.45827	0
CGA CG TAT	0.973298	0
CGA CG TCA	0.601862	0
CGA CG TCC	0.654111	0
CGA CG TCT	0.887286	0
CGA CG TGA	1.55556	0
CGA CG TGC	1.98474	0
CGA CG TGT	4.025	0
CGC CG CAA	0.382865	0
CGC CG CAC	0.665588	0
CGC CG CAT	0.424202	0
CGC CG CCA	0.342499	0
CGC CG CCC	0.263263	0
CGC CG CCT	0.433429	0
CGC CG CGA	0.213662	0
CGC CG CGC	0.885626	0
CGC CG CGT	0.339535	0
CGC CG GAA	0.674634	0
CGC CG GAC	0.638397	0
CGC CG GAT	1.19527	0
CGC CG GCA	1.44127	0
CGC CG GCC	1.49342	0
CGC CG GCT	2.89752	0
CGC CG GGA	2.32501	0
CGC CG GGC	1.44536	0
CGC CG GGT	2.25969	0
CGC CG TAA	0.13114	0
CGC CG TAC	0.899058	0
CGC CG TAT	0.981833	0
CGC CG TCA	0.19638	0
CGC CG TCC	0.595901	0
CGC CG TCT	0.388562	0
CGC CG TGA	0.554401	0
CGC CG TGC	1.57284	0
CGC CG TGT	1.64813	0
CGG CG CAA	0.354647	0
CGG CG CAC	0.379337	0
CGG CG CAT	0.775512	0
CGG CG CCA	0.41644	0
CGG CG CCC	0.55761	0
CGG CG CCT	0.300138	0
CGG CG CGA	1.54975	0
CGG CG CGC	0.929594	0
CGG CG CGT	0.700557	0
CGG CG GAA	0.697358	0
CGG CG GAC	0.739696	0
CGG CG GAT	0.629913	0
CGG CG GCA	1.51741	0
CGG CG GCC	1.00199	0
CGG CG GCT	2.13916	0
CGG CG GGA	2.30323	0
CGG CG GGC	1.44699	0
CGG CG GGT	1.14435	0
CGG CG TAA	0.684817	0
CGG CG TAC	0.963985	0
CGG CG TAT	0.652301	0
CGG CG TCA	0.526351	0
CGG CG TCC	0.578988	0
CGG CG TCT	1.1906	0
CGG CG TGA	0.592879	0
CGG CG TGC	1.54921	0
CGG CG TGT	2.99803	0
GAA CG CAA	0.907818	0
GAA CG CAC	0.977091	0
GAA CG CAT	1.36881	0
GAA CG CCA	1.20705	0
GAA CG CCC	0.881255	0
GAA CG CCT	0.63721	0
GAA CG CGA	1.89386	0
GAA CG CGC	1.90757	0
GAA CG CGT	1.6037	0
GAA CG GAA	2.05749	0
GAA CG GAC	1.15532	0
GAA CG GAT	1.84327	0
GAA CG GCA	3.31967	0
GAA CG GCC	1.20989	0
GAA CG GCT	2.07653	0
GAA CG GGA	1.40372	0
GAA CG GGC	2.29239	0
GAA CG GGT	2.44945	0
GAA CG TAA	0.828851	0
GAA CG TAC	1.73789	0
GAA CG TAT	2.15483	0
GAA CG TCA	0.963725	0
GAA CG TCC	0.989993	0
GAA CG TCT	0.88103	0
GAA CG TGA	1.53236	0
GAA CG TGC	2.13715	0
GAA CG TGT	3.68503	0
GAC CG CAA	0.311655	0
GAC CG CAC	0.489772	0
GAC CG CAT	0.356405	0
GAC CG CCA	0.344138	0
GAC CG CCC	0.311064	0
GAC CG CCT	0.312909	0
GAC CG CGA	0.255806	0
GAC CG CGC	0.32163	0
GAC CG CGT	0.503069	0
GAC CG GAA	0.633058	0
GAC CG GAC	0.65728	0
GAC CG GAT	0.969722	0
GAC CG GCA	1.11645	0
GAC CG GCC	1.09454	0
GAC CG GCT	1.37952	0
GAC CG GGA	1.4036	0
GAC CG GGC	1.1785	0
GAC CG GGT	1.63372	0
GAC CG TAA	0.19434	0
GAC CG TAC	0.792772	0
GAC CG TAT	0.358518	0
GAC CG TCA	0.284727	0
GAC CG TCC	0.468947	0
GAC CG TCT	0.319045	0
GAC CG TGA	0.341243	0
GAC CG TGC	0.625185	0
GAC CG TGT	0.26851	0
GAG CG CAA	0.664965	0
GAG CG CAC	0.486614	0
GAG CG CAT	0.453969	0
GAG CG CCA	0.697742	0
GAG CG CCC	0.480172	0
GAG CG CCT	0.345545	0
GAG CG CGA	0.409148	0
GAG CG CGC	1.54122	0
GAG CG CGT	0.950004	0
GAG CG GAA	0.947538	0
GAG CG GAC	1.21605	0
GAG CG GAT	1.33864	0
GAG CG GCA	1.67684	0
GAG CG GCC	0.777722	0
GAG CG GCT	1.91238	0
GAG CG GGA	2.52545	0
GAG CG GGC	1.85473	0
GAG CG GGT	3.52308	0
GAG CG TAA	0.687826	0
GAG CG TAC	1.1203	0
GAG CG TAT	2.00687	0
GAG CG TCA	0.519665	0
GAG CG TCC	0.708094	0
GAG CG TCT	0.845399	0
GAG CG TGA	1.28011	0
GAG CG TGC	1.21514	0
GAG CG TGT	0.883362	0
GCA CG CAA	0.499214	0
GCA CG CAC	0.701841	0
GCA CG CAT	0.588458	0
GCA CG CCA	0.635541	0
GCA CG CCC	0.494378	0
GCA CG CCT	0.543777	0
GCA CG CGA	0.547894	0
GCA CG CGC	0.86318	0
GCA CG CGT	0.740329	0
GCA CG GAA	0.809547	0
GCA CG GAC	0.935182	0
GCA CG GAT	0.794902	0
GCA CG GCA	1.41947	0
GCA CG GCC	0.988031	0
GCA CG GCT	1.11128	0
GCA CG GGA	1.40344	0
GCA CG GGC	0.967882	0
GCA CG GGT	1.51568	0
GCA CG TAA	0.514125	0
GCA CG TAC	0.782952	0
GCA CG TAT	0.942086	0
GCA CG TCA	0.505907	0
GCA CG TCC	0.540814	0
GCA CG TCT	0.902087	0
GCA CG TGA	0.780583	0
GCA CG TGC	1.29303	0
GCA CG TGT	0.725104	0
GCC CG CAA	0.555038	0
GCC CG CAC	0.717486	0
GCC CG CAT	0.427748	0
GCC CG CCA	0.398241	0
GCC CG CCC	0.433956	0
GCC CG CCT	0.408719	0
GCC CG CGA	0.356429	0
GCC CG CGC	0.741882	0
GCC CG CGT	0.649941	0
GCC CG GAA	0.940329	0
GCC CG GAC	1.37953	0
GCC CG GAT	1.49593	0
GCC CG GCA	1.21841	0
GCC CG GCC	1.82361	0
GCC CG GCT	1.29635	0
GCC CG GGA	1.16027	0
GCC CG GGC	1.61333	0
GCC CG GGT	2.0704	0
GCC CG TAA	0.30548	0
GCC CG TAC	0.923602	0
GCC CG TAT	0.632914	0
GCC CG TCA	0.251898	0
GCC CG TCC	0.458008	0
GCC CG TCT	0.52765	0
GCC CG TGA	0.967171	0
GCC CG TGC	1.3889	0
GCC CG TGT	1.22472	0
GCG CG CAA	0.344773	0
GCG CG CAC	0.584903	0
GCG CG CAT	0.60455	0
GCG CG CCA	0.391704	0
GCG CG CCC	0.427116	0
GCG CG CCT	0.372244	0
GCG CG CGA	0.441555	0
GCG CG CGC	0.849887	0
GCG CG CGT	0.413853	0
GCG CG GAA	1.31252	0
GCG CG GAC	0.561045	0
GCG CG GAT	1.87618	0
GCG CG GCA	2.09566	0
GCG CG GCC	1.10976	0
GCG CG GCT	1.13294	0
GCG CG GGA	1.68574	0
GCG CG GGC	1.57858	0
GCG CG GGT	0.618605	0
GCG CG TAA	0.58164	0
GCG CG TAC	0.97934	0
GCG CG TAT	2.97712	0
GCG CG TCA	0.502394	0
GCG CG TCC	0.51171	0
GCG CG TCT	0.405834	0
GCG CG TGA	0.857657	0
GCG CG TGC	1.37016	0
GCG CG TGT	0.581323	0
GGA CG CAA	0.723555	0
GGA CG CAC	0.737124	0
GGA CG CAT	0.679629	0
GGA CG CCA	0.920551	0
GGA CG CCC	0.499047	0
GGA CG CCT	0.965512	0
GGA CG CGA	1.39743	0
GGA CG CGC	0.955852	0
GGA CG CGT	2.43722	0
GGA CG GAA	1.02521	0
GGA CG GAC	1.33366	0
GGA CG GAT	1.85667	0
GGA CG GCA	1.27368	0
GGA CG GCC	1.64203	0
GGA CG GCT	1.28011	0
GGA CG GGA	2.18736	0
GGA CG GGC	2.77592	0
GGA CG GGT	1.78359	0
GGA CG TAA	0.537454	0
GGA CG TAC	1.27352	0
GGA CG TAT	4.8715	0
GGA CG TCA	0.64853	0
GGA CG TCC	0.92492	0
GGA CG TCT	0.46571	0
GGA CG TGA	1.0437	0
GGA CG TGC	1.41759	0
GGA CG TGT	1.13409	0
GGC CG CAA	0.236974	0
GGC CG CAC	0.312991	0
GGC CG CAT	0.282373	0
GGC CG CCA	0.232378	0
GGC CG CCC	0.148844	0
GGC CG CCT	0.335532	0
GGC CG CGA	0.163296	0
GGC CG CGC	0.31867	0
GGC CG CGT	0.331194	0
GGC CG GAA	0.337697	0
GGC CG GAC	0.768033	0
GGC CG GAT	1.23183	0
GGC CG GCA	0.907023	0
GGC CG GCC	1.20515	0
GGC CG GCT	2.34295	0
GGC CG GGA	0.668079	0
GGC CG GGC	1.21549	0
GGC CG GGT	1.16974	0
GGC CG TAA	0.251642	0
GGC CG TAC	0.665766	0
GGC CG TAT	0.770257	0
GGC CG TCA	0.22545	0
GGC CG TCC	0.745707	0
GGC CG TCT	0.126462	0
GGC CG TGA	0.312407	0
GGC CG TGC	1.07559	0
GGC CG TGT	1.01177	0
GGG CG CAA	0.178307	0
GGG CG CAC	0.248766	0
GGG CG CAT	0.250473	0
GGG CG CCA	0.326777	0
GGG CG CCC	0.348653	0
GGG CG CCT	0.284586	0
GGG CG CGA	0.39271	0
GGG CG CGC	0.323348	0
GGG CG CGT	0.608988	0
GGG CG GAA	0.38787	0
GGG CG GAC	0.701539	0
GGG CG GAT	0.359943	0
GGG CG GCA	6.39228	0
GGG CG GCC	0.412178	0
GGG CG GCT	1.99186	0
GGG CG GGA	1.81006	0
GGG CG GGC	3.13117	0
GGG CG GGT	1.24118	0
GGG CG TAA	0.363793	0
GGG CG TAC	1.59219	0
GGG CG TAT	0.862791	0
GGG CG TCA	0.287508	0
GGG CG TCC	0.525256	0
GGG CG TCT	0.323787	0
GGG CG TGA	0.487106	0
GGG CG TGC	0.73447	0
GGG CG TGT	1.55276	0
TAA CG CAA	1.22076	0
TAA CG CAC	1.27519	0
TAA CG CAT	1.28724	0
TAA CG CCA	1.55927	0
TAA CG CCC	0.998258	0
TAA CG CCT	1.17946	0
TAA CG CGA	1.33552	0
TAA CG CGC	1.15449	0
TAA CG CGT	2.23285	0
TAA CG GAA	1.86582	0
TAA CG GAC	2.08623	0
TAA CG GAT	1.42139	0
TAA CG GCA	2.03849	0
TAA CG GCC	1.48577	0
TAA CG GCT	1.92889	0
TAA CG GGA	3.16992	0
TAA CG GGC	1.35336	0
TAA CG GGT	2.65346	0
TAA CG TAA	0.842909	0
TAA CG TAC	1.84408	0
TAA CG TAT	2.13841	0
TAA CG TCA	1.20554	0
TAA CG TCC	0.894871	0
TAA CG TCT	1.17104	0
TAA CG TGA	2.76363	0
TAA CG TGC	2.36879	0
TAA CG TGT	1.13207	0
TAC CG CAA	0.396346	0
TAC CG CAC	0.709457	0
TAC CG CAT	0.45888	0
TAC CG CCA	0.511739	0
TAC CG CCC	0.487206	0
TAC CG CCT	0.465283	0
TAC CG CGA	0.575801	0
TAC CG CGC	0.647016	0
TAC CG CGT	0.384903	0
TAC CG GAA	0.894908	0
TAC CG GAC	1.10613	0
TAC CG GAT	1.4087	0
TAC CG GCA	1.92709	0
TAC CG GCC	1.89943	0
TAC CG GCT	1.51818	0
TAC CG GGA	2.33664	0
TAC CG GGC	2.11796	0
TAC CG GGT	1.39646	0
TAC CG TAA	0.316902	0
TAC CG TAC	2.41477	0
TAC CG TAT	0.48596	0
TAC CG TCA	0.332104	0
TAC CG TCC	0.542513	0
TAC CG TCT	0.515634	0
TAC CG TGA	0.505303	0
TAC CG TGC	1.24519	0
TAC CG TGT	1.23837	0
TAG CG CAA	0.967678	0
TAG CG CAC	0.85455	0
TAG CG CAT	0.880144	0
TAG CG CCA	1.98414	0
TAG CG CCC	0.637282	0
TAG CG CCT	0.72787	0
TAG CG CGA	3.78265	0
TAG CG CGC	1.32997	0
TAG CG CGT	1.19138	0
TAG CG GAA	1.32789	0
TAG CG GAC	1.3373	0
TAG CG GAT	2.83828	0
TAG CG GCA	1.83233	0
TAG CG GCC	1.04662	0
TAG CG GCT	1.74909	0
TAG CG GGA	3.7733	0
TAG CG GGC	2.15905	0
TAG CG GGT	3.59896	0
TAG CG TAA	0.729796	0
TAG CG TAC	1.14256	0
TAG CG TAT	2.34375	0
TAG CG TCA	0.682539	0
TAG CG TCC	0.745167	0
TAG CG TCT	0.871365	0
TAG CG TGA	3.70298	0
TAG CG TGC	4.79684	0
TAG CG TGT	5.06208	0
TCA CG CAA	0.498795	0
TCA CG CAC	0.670116	0
TCA CG CAT	0.512335	0
TCA CG CCA	0.68684	0
TCA CG CCC	0.612507	0
TCA CG CCT	0.572247	0
TCA CG CGA	0.830547	0
TCA CG CGC	0.679067	0
TCA CG CGT	0.979284	0
TCA CG GAA	1.13555	0
TCA CG GAC	0.781692	0
TCA CG GAT	0.607833	0
TCA CG GCA	1.3685	0
TCA CG GCC	1.00596	0
TCA CG GCT	1.29597	0
TCA CG GGA	1.54276	0
TCA CG GGC	0.904109	0
TCA CG GGT	1.31194	0
TCA CG TAA	0.535509	0
TCA CG TAC	0.868589	0
TCA CG TAT	0.829313	0
TCA CG TCA	0.567093	0
TCA CG TCC	0.643969	0
TCA CG TCT	0.548373	0
TCA CG TGA	0.747127	0
TCA CG TGC	0.946805	0
TCA CG TGT	0.981455	0
TCC CG CAA	0.654811	0
TCC CG CAC	0.599926	0
TCC CG CAT	0.629753	0
TCC CG CCA	0.60854	0
TCC CG CCC	0.495359	0
TCC CG CCT	0.596516	0
TCC CG CGA	0.493524	0
TCC CG CGC	0.75547	0
TCC CG CGT	0.751147	0
TCC CG GAA	0.862003	0
TCC CG GAC	1.14634	0
TCC CG GAT	1.39748	0
TCC CG GCA	1.59318	0
TCC CG GCC	1.10361	0
TCC CG GCT	2.16751	0
TCC CG GGA	1.27971	0
TCC CG GGC	1.54832	0
TCC CG GGT	1.35489	0
TCC CG TAA	0.28606	0
TCC CG TAC	1.30298	0
TCC CG TAT	0.89672	0
TCC CG TCA	0.615611	0
TCC CG TCC	0.712502	0
TCC CG TCT	0.678001	0
TCC CG TGA	0.657824	0
TCC CG TGC	0.935862	0
TCC CG TGT	1.30191	0
TCG CG CAA	0.624595	0
TCG CG CAC	0.28573	0
TCG CG CAT	0.498563	0
TCG CG CCA	0.479744	0
TCG CG CCC	0.613849	0
TCG CG CCT	0.522873	0
TCG CG CGA	0.653395	0
TCG CG CGC	0.867559	0
TCG CG CGT	0.625046	0
TCG CG GAA	1.13352	0
TCG CG GAC	0.624907	0
TCG CG GAT	2.52696	0
TCG CG GCA	1.6876	0
TCG CG GCC	1.14988	0
TCG CG GCT	1.78127	0
TCG CG GGA	1.03868	0
TCG CG GGC	1.3612	0
TCG CG GGT	0.790981	0
TCG CG TAA	0.748692	0
TCG CG TAC	1.59306	0
TCG CG TAT	0.736343	0
TCG CG TCA	0.757218	0
TCG CG TCC	0.791288	0
TCG CG TCT	0.632766	0
TCG CG TGA	2.35614	0
TCG CG TGC	1.88838	0
TCG CG TGT	0.567862	0
TGA CG CAA	0.566094	0
TGA CG CAC	0.80337	0
TGA CG CAT	0.679039	0
TGA CG CCA	0.950316	0
TGA CG CCC	0.811202	0
TGA CG CCT	0.782763	0
TGA CG CGA	2.27267	0
TGA CG CGC	1.67774	0
TGA CG CGT	1.25902	0
TGA CG GAA	1.39658	0
TGA CG GAC	1.37087	0
TGA CG GAT	1.41279	0
TGA CG GCA	1.79763	0
TGA CG GCC	1.40976	0
TGA CG GCT	2.53591	0
TGA CG GGA	2.94019	0
TGA CG GGC	0.820019	0
TGA CG GGT	1.72634	0
TGA CG TAA	0.672634	0
TGA CG TAC	2.30631	0
TGA CG TAT	2.32157	0
TGA CG TCA	0.5483	0
TGA CG TCC	0.747702	0
TGA CG TCT	0.798713	0
TGA CG TGA	0.727918	0
TGA CG TGC	2.11632	0
TGA CG TGT	2.07255	0
TGC CG CAA	0.242829	0
TGC CG CAC	0.350604	0
TGC CG CAT	0.329701	0
TGC CG CCA	0.341292	0
TGC CG CCC	0.292438	0
TGC CG CCT	0.186731	0
TGC CG CGA	0.462741	0
TGC CG CGC	0.677715	0
TGC CG CGT	0.378511	0
TGC CG GAA	0.657975	0
TGC CG GAC	1.04486	0
TGC CG GAT	1.36353	0
TGC CG GCA	0.98342	0
TGC CG GCC	1.38882	0
TGC CG GCT	1.46171	0
TGC CG GGA	1.81896	0
TGC CG GGC	1.2003	0
TGC CG GGT	0.956969	0
TGC CG TAA	0.329583	0
TGC CG TAC	0.852187	0
TGC CG TAT	0.439534	0
TGC CG TCA	0.401512	0
TGC CG TCC	0.558839	0
TGC CG TCT	0.207987	0
TGC CG TGA	0.540922	0
TGC CG TGC	0.857392	0
TGC CG TGT	0.726445	0
TGG CG CAA	0.269182	0
TGG CG CAC	0.448022	0
TGG CG CAT	0.706593	0
TGG CG CCA	0.597109	0
TGG CG CCC	0.476979	0
TGG CG CCT	0.48311	0
TGG CG CGA	0.233385	0
TGG CG CGC	0.742209	0
TGG CG CGT	0.985905	0
TGG CG GAA	0.679664	0
TGG CG GAC	1.00786	0
TGG CG GAT	3.01949	0
TGG CG GCA	2.34172	0
TGG CG GCC	1.16031	0
TGG CG GCT	4.26218	0
TGG CG GGA	3.19019	0
TGG CG GGC	2.3614	0
TGG CG GGT	1.92383	0
TGG CG TAA	0.373582	0
TGG CG TAC	1.03986	0
TGG CG TAT	2.81658	0
TGG CG TCA	0.375846	0
TGG CG TCC	0.621255	0
TGG CG TCT	0.516849	0
TGG CG TGA	1.28283	0
TGG CG TGC	1.02053	0
TGG CG TGT	1.37909	0
AAA CG CAA	1.31768	1
AAA CG CAC	1.03124	1
AAA CG CAT	1.5925	1
AAA CG CCA	1.17433	1
AAA CG CCC	1.04641	1
AAA CG CCT	1.04369	1
AAA CG CGA	1.56815	1
AAA CG CGC	1.72827	1
AAA CG CGT	2.62278	1
AAA CG GAA	1.39214	1
AAA CG GAC	1.54991	1
AAA CG GAT	1.9723	1
AAA CG GCA	2.96806	1
AAA CG GCC	1.75197	1
AAA CG GCT	2.01843	1
AAA CG GGA	3.16122	1
AAA CG GGC	1.48389	1
AAA CG GGT	2.18458	1
AAA CG TAA	0.864011	1
AAA CG TAC	2.0259	1
AAA CG TAT	2.33462	1
AAA CG TCA	0.867165	1
AAA CG TCC	1.05442	1
AAA CG TCT	0.921415	1
AAA CG TGA	1.7242	1
AAA CG TGC	1.98878	1
AAA CG TGT	3.81381	1
AAC CG CAA	0.267767	1
AAC CG CAC	0.376187	1
AAC CG CAT	0.374382	1
AAC CG CCA	0.439168	1
AAC CG CCC	0.296684	1
AAC CG CCT	0.227148	1
AAC CG CGA	0.2103	1
AAC CG CGC	0.321051	1
AAC CG CGT	0.274198	1
AAC CG GAA	0.662842	1
AAC CG GAC	0.645253	1
AAC CG GAT	0.771887	1
AAC CG GCA	1.34655	1
AAC CG GCC	1.05464	1
AAC CG GCT	0.83424	1
AAC CG GGA	1.54992	1
AAC CG GGC	1.05601	1
AAC CG GGT	1.56849	1
AAC CG TAA	0.205486	1
AAC CG TAC	0.979016	1
AAC CG TAT	0.23023	1
AAC CG TCA	0.284332	1
AAC CG TCC	0.373428	1
AAC CG TCT	0.26256	1
AAC CG TGA	0.456168	1
AAC CG TGC	1.04102	1
AAC CG TGT	0.423227	1
AAG CG CAA	0.486223	1
AAG CG CAC	0.676655	1
AAG CG CAT	0.825314	1
AAG CG CCA	0.733164	1
AAG CG CCC	0.484798	1
AAG CG CCT	0.633765	1
AAG CG CGA	0.766203	1
AAG CG CGC	1.05069	1
AAG CG CGT	1.21719	1
AAG CG GAA	0.548794	1
AAG CG GAC	0.613885	1
AAG CG GAT	1.64208	1
AAG CG GCA	1.34967	1
AAG CG GCC	1.77897	1
AAG CG GCT	1.75946	1
AAG CG GGA	2.17397	1
AAG CG GGC	1.13256	1
AAG CG GGT	1.14237	1
AAG CG TAA	0.496441	1
AAG CG TAC	1.35796	1
AAG CG TAT	2.45955	1
AAG CG TCA	0.496438	1
AAG CG TCC	0.746855	1
AAG CG TCT	1.01017	1
AAG CG TGA	3.1995	1
AAG CG TGC	2.49782	1
AAG CG TGT	0.590086	1
ACA CG CAA	0.564472	1
ACA CG CAC	0.632984	1
ACA CG CAT	0.580305	1
ACA CG CCA	0.684198	1
ACA CG CCC	0.629278	1
ACA CG CCT	0.617961	1
ACA CG CGA	0.775683	1
ACA CG CGC	0.708008	1
ACA CG CGT	0.760698	1
ACA CG GAA	1.08334	1
ACA CG GAC	0.880446	1
ACA CG GAT	1.22799	1
ACA CG GCA	1.00072	1
ACA CG GCC	1.17077	1
ACA CG GCT	1.13369	1
ACA CG GGA	1.9317	1
ACA CG GGC	0.897158	1
ACA CG GGT	1.32195	1
ACA CG TAA	0.41503	1
ACA CG TAC	0.821303	1
ACA CG TAT	0.575903	1
ACA CG TCA	0.471746	1
ACA CG TCC	0.547272	1
ACA CG TCT	0.577306	1
ACA CG TGA	0.725943	1
ACA CG TGC	1.15443	1
ACA CG TGT	0.632205	1
ACC CG CAA	0.388035	1
ACC CG CAC	0.552928	1
ACC CG CAT	0.337728	1
ACC CG CCA	0.681856	1
ACC CG CCC	0.443115	1
ACC CG CCT	0.356345	1
ACC CG CGA	0.37477	1
ACC CG CGC	0.394908	1
ACC CG CGT	0.492384	1
ACC CG GAA	1.52587	1
ACC CG GAC	0.814888	1
ACC CG GAT	1.57132	1
ACC CG GCA	1.07607	1
ACC CG GCC	1.1516	1
ACC CG GCT	1.18416	1
ACC CG GGA	1.47871	1
ACC CG GGC	2.09286	1
ACC CG GGT	1.80507	1
ACC CG TAA	0.31069	1
ACC CG TAC	1.23805	1
ACC CG TAT	0.513829	1
ACC CG TCA	0.389685	1
ACC CG TCC	0.590595	1
ACC CG TCT	0.336695	1
ACC CG TGA	0.376578	1
ACC CG TGC	1.31873	1
ACC CG TGT	0.67988	1
ACG CG CAA	0.358223	1
ACG CG CAC	0.666679	1
ACG CG CAT	0.539076	1
ACG CG CCA	0.551004	1
ACG CG CCC	0.40693	1
ACG CG CCT	0.571199	1
ACG CG CGA	0.715164	1
ACG CG CGC	0.645607	1
ACG CG CGT	0.522349	1
ACG CG GAA	0.490876	1
ACG CG GAC	0.73871	1
ACG CG GAT	0.850364	1
ACG CG GCA	1.41251	1
ACG CG GCC	0.966891	1
ACG CG GCT	1.20126	1
ACG CG GGA	1.94526	1
ACG CG GGC	1.55143	1
ACG CG GGT	2.72014	1
ACG CG TAA	0.602914	1
ACG CG TAC	1.05289	1
ACG CG TAT	1.07484	1
ACG CG TCA	0.430913	1
ACG CG TCC	0.611273	1
ACG CG TCT	0.441836	1
ACG CG TGA	1.08813	1
ACG CG TGC	0.708889	1
ACG CG TGT	1.67091	1
AGA CG CAA	0.785477	1
AGA CG CAC	0.622559	1
AGA CG CAT	0.871318	1
AGA CG CCA	0.95733	1
AGA CG CCC	0.859134	1
AGA CG CCT	0.951806	1
AGA CG CGA	1.51693	1
AGA CG CGC	1.24629	1
AGA CG CGT	1.43267	1
AGA CG GAA	1.52993	1
AGA CG GAC	1.06209	1
AGA CG GAT	1.40872	1
AGA CG GCA	1.77549	1
AGA CG GCC	1.00024	1
AGA CG GCT	1.81948	1
AGA CG GGA	1.81295	1
AGA CG GGC	2.10695	1
AGA CG GGT	2.09497	1
AGA CG TAA	0.498411	1
AGA CG TAC	1.31955	1
AGA CG TAT	1.38651	1
AGA CG TCA	0.899277	1
AGA CG TCC	0.839226	1
AGA CG TCT	0.821607	1
AGA CG TGA	0.903045	1
AGA CG TGC	1.85971	1
AGA CG TGT	1.83099	1
AGC CG CAA	0.269335	1
AGC CG CAC	0.318968	1
AGC CG CAT	0.201419	1
AGC CG CCA	0.327705	1
AGC CG CCC	0.202087	1
AGC CG CCT	0.289868	1
AGC CG CGA	0.24767	1
AGC CG CGC	0.332154	1
AGC CG CGT	0.33692	1
AGC CG GAA	0.569908	1
AGC CG GAC	0.574397	1
AGC CG GAT	1.05542	1
AGC CG GCA	1.33006	1
AGC CG GCC	1.12239	1
AGC CG GCT	0.894096	1
AGC CG GGA	2.2469	1
AGC CG GGC	1.03979	1
AGC CG GGT	0.949163	1
AGC CG TAA	0.17262	1
AGC CG TAC	0.97317	1
AGC CG TAT	0.175409	1
AGC CG TCA	0.301528	1
AGC CG TCC	0.304874	1
AGC CG TCT	0.21869	1
AGC CG TGA	0.468208	1
AGC CG TGC	0.544262	1
AGC CG TGT	0.388768	1
AGG CG CAA	0.428296	1
AGG CG CAC	0.467614	1
AGG CG CAT	0.402643	1
AGG CG CCA	0.279148	1
AGG CG CCC	0.387674	1
AGG CG CCT	0.28593	1
AGG CG CGA	0.444215	1
AGG CG CGC	1.54008	1
AGG CG CGT	0.621861	1
AGG CG GAA	0.339771	1
AGG CG GAC	0.368428	1
AGG CG GAT	1.32916	1
AGG CG GCA	1.58706	1
AGG CG GCC	0.76584	1
AGG CG GCT	0.996291	1
AGG CG GGA	1.69904	1
AGG CG GGC	1.88423	1
AGG CG GGT	0.812217	1
AGG CG TAA	0.496871	1
AGG CG TAC	1.13461	1
AGG CG TAT	3.61755	1
AGG CG TCA	0.360069	1
AGG CG TCC	0.297043	1
AGG CG TCT	0.526249	1
AGG CG TGA	1.68085	1
AGG CG TGC	0.398585	1
AGG CG TGT	0.74274	1
CAA CG AAA	2.28544	1
CAA CG AAC	1.81472	1
CAA CG AAT	1.90134	1
CAA CG ACA	1.82569	1
CAA CG ACC	1.85508	1
CAA CG ACT	2.4051	1
CAA CG AGA	3.79507	1
CAA CG AGC	1.81043	1
CAA CG AGT	1.93685	1
CAA CG CAG	1.47222	1
CAA CG CCG	1.21065	1
CAA CG CGG	3.8186	1
CAA CG CTA	1.29727	1
CAA CG CTC	1.29464	1
CAA CG CTT	0.9329	1
CAA CG GAG	2.45544	1
CAA CG GCG	2.91439	1
CAA CG GGG	3.21621	1
CAA CG GTA	1.96029	1
CAA CG GTC	2.17982	1
CAA CG GTT	1.89409	1
CAA CG TAG	1.7638	1
CAA CG TCG	1.00976	1
CAA CG TGG	4.21944	1
CAA CG TTA	1.54591	1
CAA CG TTC	1.16946	1
CAA CG TTT	1.25423	1
CAC CG AAA	0.951479	1
CAC CG AAC	1.097	1
CAC CG AAT	1.49195	1
CAC CG ACA	0.93434	1
CAC CG ACC	0.865526	1
CAC CG ACT	1.48644	1
CAC CG AGA	1.44456	1
CAC CG AGC	1.02892	1
CAC CG AGT	1.59251	1
CAC CG CAG	0.681838	1
CAC CG CCG	0.426642	1
CAC CG CGG	0.925562	1
CAC CG CTA	0.587349	1
CAC CG CTC	0.524799	1
CAC CG CTT	0.316066	1
CAC CG GAG	6.23188	1
CAC CG GCG	2.38274	1
CAC CG GGG	2.28321	1
CAC CG GTA	1.88167	1
CAC CG GTC	1.19519	1
CAC CG GTT	1.68501	1
CAC CG TAG	0.407717	1
CAC CG TCG	0.341587	1
CAC CG TGG	1.94313	1
CAC CG TTA	0.560673	1
CAC CG TTC	0.578396	1
CAC CG TTT	0.539674	1
CAG CG AAA	2.59962	1
CAG CG AAC	1.36223	1
CAG CG AAT	1.54556	1
CAG CG ACA	1.37483	1
CAG CG ACC	1.56556	1
CAG CG ACT	1.50157	1
CAG CG AGA	2.2419	1
CAG CG AGC	2.36884	1
CAG CG AGT	5.57191	1
CAG CG CAG	1.53101	1
CAG CG CCG	0.714011	1
CAG CG CGG	10.9465	1
CAG CG CTA	0.479676	1
CAG CG CTC	0.705742	1
CAG CG CTT	0.540515	1
CAG CG GAG	1.85097	1
CAG CG GCG	2.56832	1
CAG CG GGG	2.61466	1
CAG CG GTA	2.86288	1
CAG CG GTC	2.10266	1
CAG CG GTT	6.39525	1
CAG CG TAG	1.73778	1
CAG CG TCG	1.40058	1
CAG CG TGG	5.37846	1
CAG CG TTA	0.888254	1
CAG CG TTC	0.989746	1
CAG CG TTT	1.66585	1
CAT CG CAA	0.527563	1
CAT CG CAC	0.673717	1
CAT CG CAT	0.891283	1
CAT CG CCA	0.722804	1
CAT CG CCC	0.607339	1
CAT CG CCT	0.791926	1
CAT CG CGA	0.533974	1
CAT CG CGC	1.47701	1
CAT CG CGT	1.33154	1
CAT CG GAA	2.42173	1
CAT CG GAC	1.26963	1
CAT CG GAT	2.37489	1
CAT CG GCA	3.17737	1
CAT CG GCC	1.93775	1
CAT CG GCT	2.55361	1
CAT CG GGA	7.54057	1
CAT CG GGC	7.73435	1
CAT CG GGT	3.71191	1
CAT CG TAA	0.411868	1
CAT CG TAC	1.9616	1
CAT CG TAT	3.14225	1
CAT CG TCA	0.747625	1
CAT CG TCC	0.731983	1
CAT CG TCT	0.693336	1
CAT CG TGA	1.14632	1
CAT CG TGC	2.31174	1
CAT CG TGT	0.93865	1
CCA CG AAA	1.0401	1
CCA CG AAC	1.00782	1
CCA CG AAT	1.09396	1
CCA CG ACA	1.19208	1
CCA CG ACC	0.78688	1
CCA CG ACT	1.29739	1
CCA CG AGA	1.49671	1
CCA CG AGC	0.886634	1
CCA CG AGT	1.47808	1
CCA CG CAG	1.02988	1
CCA CG CCG	0.756486	1
CCA CG CGG	1.78579	1
CCA CG CTA	0.574589	1
CCA CG CTC	0.535441	1
CCA CG CTT	0.54403	1
CCA CG GAG	1.75505	1
CCA CG GCG	1.60693	1
CCA CG GGG	1.87446	1
CCA CG GTA	0.97913	1
CCA CG GTC	1.06169	1
CCA CG GTT	1.56367	1
CCA CG TAG	0.999745	1
CCA CG TCG	0.692098	1
CCA CG TGG	1.06481	1
CCA CG TTA	0.59725	1
CCA CG TTC	0.882598	1
CCA CG TTT	0.631463	1
CCC CG AAA	1.20943	1
CCC CG AAC	0.910797	1
CCC CG AAT	1.64132	1
CCC CG ACA	0.966126	1
CCC CG ACC	0.861408	1
CCC CG ACT	1.06986	1
CCC CG AGA	1.40102	1
CCC CG AGC	1.01972	1
CCC CG AGT	1.7292	1
CCC CG CAG	1.12511	1
CCC CG CCG	0.578259	1
CCC CG CGG	1.26077	1
CCC CG CTA	1.19592	1
CCC CG CTC	0.486632	1
CCC CG CTT	0.625827	1
CCC CG GAG	2.34052	1
CCC CG GCG	1.79697	1
CCC CG GGG	1.94916	1
CCC CG GTA	1.64857	1
CCC CG GTC	1.01981	1
CCC CG GTT	1.86973	1
CCC CG TAG	0.573761	1
CCC CG TCG	0.503497	1
CCC CG TGG	0.713333	1
CCC CG TTA	0.647765	1
CCC CG TTC	0.794112	1
CCC CG TTT	0.523351	1
CCG CG AAA	1.02726	1
CCG CG AAC	0.823957	1
CCG CG AAT	1.35236	1
CCG CG ACA	0.797032	1
CCG CG ACC	0.629267	1
CCG CG ACT	0.999248	1
CCG CG AGA	2.55215	1
CCG CG AGC	0.986771	1
CCG CG AGT	1.31995	1
CCG CG CAG	1.36309	1
CCG CG CCG	0.921198	1
CCG CG CGG	0.869509	1
CCG CG CTA	0.651031	1
CCG CG CTC	0.611885	1
CCG CG CTT	0.437384	1
CCG CG GAG	1.79178	1
CCG CG GCG	1.21796	1
CCG CG GGG	14.8503	1
CCG CG GTA	1.82392	1
CCG CG GTC	1.03318	1
CCG CG GTT	1.05757	1
CCG CG TAG	1.24213	1
CCG CG TCG	0.579012	1
CCG CG TGG	1.88168	1
CCG CG TTA	0.812702	1
CCG CG TTC	0.595948	1
CCG CG TTT	0.95727	1
CCT CG CAA	0.437696	1
CCT CG CAC	0.41552	1
CCT CG CAT	0.421608	1
CCT CG CCA	0.594751	1
CCT CG CCC	0.35747	1
CCT CG CCT	0.454434	1
CCT CG CGA	0.638955	1
CCT CG CGC	1.02953	1
CCT CG CGT	0.426459	1
CCT CG GAA	0.994211	1
CCT CG GAC	0.777986	1
CCT CG GAT	1.08463	1
CCT CG GCA	1.28895	1
CCT CG GCC	1.35012	1
CCT CG GCT	1.3628	1
CCT CG GGA	1.89671	1
CCT CG GGC	1.06113	1
CCT CG GGT	1.61849	1
CCT CG TAA	0.527521	1
CCT CG TAC	0.871114	1
CCT CG TAT	0.581551	1
CCT CG TCA	0.419914	1
CCT CG TCC	0.427049	1
CCT CG TCT	0.485203	1
CCT CG TGA	0.82357	1
CCT CG TGC	0.947348	1
CCT CG TGT	0.312762	1
CGA CG AAA	1.84154	1
CGA CG AAC	1.21536	1
CGA CG AAT	2.20751	1
CGA CG ACA	1.73414	1
CGA CG ACC	1.74364	1
CGA CG ACT	1.42319	1
CGA CG AGA	2.64933	1
CGA CG AGC	1.02625	1
CGA CG AGT	2.31034	1
CGA CG CAG	0.901656	1
CGA CG CCG	1.04061	1
CGA CG CGG	6.23445	1
CGA CG CTA	1.09902	1
CGA CG CTC	0.822017	1
CGA CG CTT	0.657331	1
CGA CG GAG	3.53081	1
CGA CG GCG	2.87591	1
CGA CG GGG	4.73626	1
CGA CG GTA	2.22509	1
CGA CG GTC	1.10872	1
CGA CG GTT	1.19177	1
CGA CG TAG	0.925141	1
CGA CG TCG	0.850893	1
CGA CG TGG	1.25778	1
CGA CG TTA	0.940731	1
CGA CG TTC	0.675495	1
CGA CG TTT	4.43657	1
CGC CG AAA	1.0517	1
CGC CG AAC	0.80483	1
CGC CG AAT	1.27405	1
CGC CG ACA	0.845167	1
CGC CG ACC	0.945208	1
CGC CG ACT	1.68915	1
CGC CG AGA	1.97439	1
CGC CG AGC	1.06834	1
CGC CG AGT	2.02157	1
CGC CG CAG	0.311008	1
CGC CG CCG	0.389536	1
CGC CG CGG	1.21105	1
CGC CG CTA	0.432607	1
CGC CG CTC	0.31869	1
CGC CG CTT	0.327626	1
CGC CG GAG	1.7873	1
CGC CG GCG	3.0385	1
CGC CG GGG	3.93246	1
CGC CG GTA	1.05297	1
CGC CG GTC	1.02807	1
CGC CG GTT	2.59949	1
CGC CG TAG	0.715506	1
CGC CG TCG	0.318624	1
CGC CG TGG	0.496268	1
CGC CG TTA	0.213674	1
CGC CG TTC	0.446497	1
CGC CG TTT	0.889905	1
CGG CG AAA	1.40395	1
CGG CG AAC	0.77357	1
CGG CG AAT	2.63671	1
CGG CG ACA	0.884788	1
CGG CG ACC	2.70976	1
CGG CG ACT	1.02916	1
CGG CG AGA	1.76456	1
CGG CG AGC	1.30483	1
CGG CG AGT	1.72386	1
CGG CG CAG	1.23567	1
CGG CG CCG	0.349401	1
CGG CG CGG	6.43577	1
CGG CG CTA	0.402107	1
CGG CG CTC	0.280423	1
CGG CG CTT	0.338098	1
CGG CG GAG	21.0147	1
CGG CG GCG	3.48673	1
CGG CG GGG	2.77708	1
CGG CG GTA	2.91465	1
CGG CG GTC	1.58641	1
CGG CG GTT	3.34255	1
CGG CG TAG	2.22302	1
CGG CG TCG	0.455777	1
CGG CG TGG	14.5168	1
CGG CG TTA	0.554804	1
CGG CG TTC	0.889546	1
CGG CG TTT	3.8427	1
CGT CG CAA	0.505524	1
CGT CG CAC	0.528601	1
CGT CG CAT	0.348846	1
CGT CG CCA	0.529106	1
CGT CG CCC	0.51833	1
CGT CG CCT	0.401284	1
CGT CG CGA	0.699936	1
CGT CG CGC	0.977505	1
CGT CG CGT	0.619141	1
CGT CG GAA	0.868593	1
CGT CG GAC	1.23018	1
CGT CG GAT	1.01499	1
CGT CG GCA	2.39696	1
CGT CG GCC	1.66741	1
CGT CG GCT	1.70209	1
CGT CG GGA	2.20685	1
CGT CG GGC	1.49798	1
CGT CG GGT	1.2365	1
CGT CG TAA	0.43716	1
CGT CG TAC	1.3671	1
CGT CG TAT	0.77726	1
CGT CG TCA	0.594078	1
CGT CG TCC	0.419923	1
CGT CG TCT	0.86034	1
CGT CG TGA	1.77036	1
CGT CG TGC	17.2701	1
CGT CG TGT	0.39012	1
CTA CG CAA	0.654852	1
CTA CG CAC	0.722059	1
CTA CG CAT	0.60359	1
CTA CG CCA	0.629797	1
CTA CG CCC	0.691937	1
CTA CG CCT	0.574306	1
CTA CG CGA	0.573111	1
CTA CG CGC	0.758691	1
CTA CG CGT	0.715307	1
CTA CG GAA	1.00547	1
CTA CG GAC	0.725845	1
CTA CG GAT	0.932986	1
CTA CG GCA	1.17024	1
CTA CG GCC	0.933597	1
CTA CG GCT	1.17841	1
CTA CG GGA	1.4037	1
CTA CG GGC	1.01439	1
CTA CG GGT	1.17629	1
CTA CG TAA	0.618711	1
CTA CG TAC	0.864216	1
CTA CG TAT	1.02005	1
CTA CG TCA	0.78124	1
CTA CG TCC	0.646626	1
CTA CG TCT	0.64614	1
CTA CG TGA	0.909415	1
CTA CG TGC	0.968508	1
CTA CG TGT	0.993299	1
CTC CG CAA	0.410909	1
CTC CG CAC	0.679111	1
CTC CG CAT	0.563577	1
CTC CG CCA	0.484557	1
CTC CG CCC	0.522758	1
CTC CG CCT	0.445638	1
CTC CG CGA	0.48965	1
CTC CG CGC	0.677802	1
CTC CG CGT	0.361452	1
CTC CG GAA	0.910443	1
CTC CG GAC	1.13572	1
CTC CG GAT	0.956378	1
CTC CG GCA	1.31451	1
CTC CG GCC	0.956423	1
CTC CG GCT	1.16623	1
CTC CG GGA	2.28833	1
CTC CG GGC	1.238	1
CTC CG GGT	1.68419	1
CTC CG TAA	0.384913	1
CTC CG TAC	1.2152	1
CTC CG TAT	0.721142	1
CTC CG TCA	0.655829	1
CTC CG TCC	0.573901	1
CTC CG TCT	0.608725	1
CTC CG TGA	0.867251	1
CTC CG TGC	1.64009	1
CTC CG TGT	0.666793	1
CTG CG CAA	0.416409	1
CTG CG CAC	0.547757	1
CTG CG CAT	0.647337	1
CTG CG CCA	0.566146	1
CTG CG CCC	0.5587	1
CTG CG CCT	0.818673	1
CTG CG CGA	0.481728	1
CTG CG CGC	0.693146	1
CTG CG CGT	0.877605	1
CTG CG GAA	1.36019	1
CTG CG GAC	0.829639	1
CTG CG GAT	1.11919	1
CTG CG GCA	0.778157	1
CTG CG GCC	0.818301	1
CTG CG GCT	1.50586	1
CTG CG GGA	2.21154	1
CTG CG GGC	0.949635	1
CTG CG GGT	0.883186	1
CTG CG TAA	0.533893	1
CTG CG TAC	0.864374	1
CTG CG TAT	1.06891	1
CTG CG TCA	0.500518	1
CTG CG TCC	0.603182	1
CTG CG TCT	0.793068	1
CTG CG TGA	0.836258	1
CTG CG TGC	0.847867	1
CTG CG TGT	1.52445	1
GAA CG AAA	1.75314	1
GAA CG AAC	1.88361	1
GAA CG AAT	1.98119	1
GAA CG ACA	1.28064	1
GAA CG ACC	1.33384	1
GAA CG ACT	2.52566	1
GAA CG AGA	2.32519	1
GAA CG AGC	1.46601	1
GAA CG AGT	2.12748	1
GAA CG CAG	1.50308	1
GAA CG CCG	0.970361	1
GAA CG CGG	3.37641	1
GAA CG CTA	1.40568	1
GAA CG CTC	0.758598	1
GAA CG CTT	0.777323	1
GAA CG GAG	1.42309	1
GAA CG GCG	2.30079	1
GAA CG GGG	2.26953	1
GAA CG GTA	2.23109	1
GAA CG GTC	1.56276	1
GAA CG GTT	4.25783	1
GAA CG TAG	1.66266	1
GAA CG TCG	0.934451	1
GAA CG TGG	2.38822	1
GAA CG TTA	1.1545	1
GAA CG TTC	1.16659	1
GAA CG TTT	0.900034	1
GAC CG AAA	0.873952	1
GAC CG AAC	0.694995	1
GAC CG AAT	1.00969	1
GAC CG ACA	0.854003	1
GAC CG ACC	0.877538	1
GAC CG ACT	0.678716	1
GAC CG AGA	1.54543	1
GAC CG AGC	0.876339	1
GAC CG AGT	1.77878	1
GAC CG CAG	0.339733	1
GAC CG CCG	0.359614	1
GAC CG CGG	0.371902	1
GAC CG CTA	0.524644	1
GAC CG CTC	0.316941	1
GAC CG CTT	0.242327	1
GAC CG GAG	3.4534	1
GAC CG GCG	2.11072	1
GAC CG GGG	3.04441	1
GAC CG GTA	1.82361	1
GAC CG GTC	0.906714	1
GAC CG GTT	0.955123	1
GAC CG TAG	1.26836	1
GAC CG TCG	0.376094	1
GAC CG TGG	1.9191	1
GAC CG TTA	0.263836	1
GAC CG TTC	0.281481	1
GAC CG TTT	0.280845	1
GAG CG AAA	1.05633	1
GAG CG AAC	0.885534	1
GAG CG AAT	1.80595	1
GAG CG ACA	0.914225	1
GAG CG ACC	1.04882	1
GAG CG ACT	0.918299	1
GAG CG AGA	2.48976	1
GAG CG AGC	0.771059	1
GAG CG AGT	0.832783	1
GAG CG CAG	0.778994	1
GAG CG CCG	0.529391	1
GAG CG CGG	1.90493	1
GAG CG CTA	0.835107	1
GAG CG CTC	0.709995	1
GAG CG CTT	0.457181	1
GAG CG GAG	2.41249	1
GAG CG GCG	3.77083	1
GAG CG GGG	2.13133	1
GAG CG GTA	1.16716	1
GAG CG GTC	1.13477	1
GAG CG GTT	1.98589	1
GAG CG TAG	2.3852	1
GAG CG TCG	0.877175	1
GAG CG TGG	21.718	1
GAG CG TTA	0.769494	1
GAG CG TTC	0.953822	1
GAG CG TTT	5.74242	1
GAT CG CAA	0.579886	1
GAT CG CAC	1.3202	1
GAT CG CAT	0.651037	1
GAT CG CCA	0.824838	1
GAT CG CCC	0.586457	1
GAT CG CCT	0.720687	1
GAT CG CGA	0.989336	1
GAT CG CGC	1.27892	1
GAT CG CGT	2.08336	1
GAT CG GAA	5.81574	1
GAT CG GAC	0.933642	1
GAT CG GAT	1.74008	1
GAT CG GCA	5.5862	1
GAT CG GCC	3.86384	1
GAT CG GCT	2.18374	1
GAT CG GGA	1.85455	1
GAT CG GGC	4.13283	1
GAT CG GGT	29.8631	1
GAT CG TAA	1.08076	1
GAT CG TAC	2.30667	1
GAT CG TAT	1.18154	1
GAT CG TCA	0.894995	1
GAT CG TCC	0.824712	1
GAT CG TCT	1.37025	1
GAT CG TGA	0.418394	1
GAT CG TGC	2.07504	1
GAT CG TGT	14.8091	1
GCA CG AAA	0.947047	1
GCA CG AAC	0.924946	1
GCA CG AAT	1.33349	1
GCA CG ACA	0.865914	1
GCA CG ACC	0.848299	1
GCA CG ACT	0.989566	1
GCA CG AGA	1.73844	1
GCA CG AGC	1.19346	1
GCA CG AGT	1.34282	1
GCA CG CAG	0.778115	1
GCA CG CCG	0.907049	1
GCA CG CGG	1.15752	1
GCA CG CTA	0.509594	1
GCA CG CTC	0.725254	1
GCA CG CTT	0.483689	1
GCA CG GAG	2.33168	1
GCA CG GCG	1.37816	1
GCA CG GGG	3.20206	1
GCA CG GTA	1.29736	1
GCA CG GTC	0.767116	1
GCA CG GTT	1.29719	1
GCA CG TAG	0.866134	1
GCA CG TCG	0.565223	1
GCA CG TGG	1.94993	1
GCA CG TTA	0.589737	1
GCA CG TTC	0.799853	1
GCA CG TTT	0.706796	1
GCC CG AAA	0.893474	1
GCC CG AAC	0.914507	1
GCC CG AAT	1.31292	1
GCC CG ACA	0.965132	1
GCC CG ACC	0.779897	1
GCC CG ACT	1.17435	1
GCC CG AGA	1.83162	1
GCC CG AGC	1.01543	1
GCC CG AGT	1.05282	1
GCC CG CAG	0.430113	1
GCC CG CCG	0.479638	1
GCC CG CGG	1.2761	1
GCC CG CTA	0.612415	1
GCC CG CTC	0.508539	1
GCC CG CTT	0.50985	1
GCC CG GAG	1.18102	1
GCC CG GCG	4.75315	1
GCC CG GGG	3.66183	1
GCC CG GTA	1.14303	1
GCC CG GTC	1.60667	1
GCC CG GTT	1.46791	1
GCC CG TAG	0.313387	1
GCC CG TCG	0.411082	1
GCC CG TGG	2.844	1
GCC CG TTA	0.40178	1
GCC CG TTC	0.707849	1
GCC CG TTT	0.532947	1
GCG CG AAA	0.565995	1
GCG CG AAC	0.874287	1
GCG CG AAT	0.838718	1
GCG CG ACA	0.710653	1
GCG CG ACC	0.737577	1
GCG CG ACT	1.31639	1
GCG CG AGA	2.36123	1
GCG CG AGC	1.16028	1
GCG CG AGT	1.42601	1
GCG CG CAG	0.539234	1
GCG CG CCG	0.443532	1
GCG CG CGG	5.11076	1
GCG CG CTA	0.455812	1
GCG CG CTC	0.47991	1
GCG CG CTT	0.549673	1
GCG CG GAG	0.581558	1
GCG CG GCG	1.0007	1
GCG CG GGG	1.22514	1
GCG CG GTA	0.716204	1
GCG CG GTC	1.08601	1
GCG CG GTT	1.54388	1
GCG CG TAG	0.771978	1
GCG CG TCG	0.435913	1
GCG CG TGG	1.81649	1
GCG CG TTA	0.782059	1
GCG CG TTC	0.523319	1
GCG CG TTT	1.02106	1
GCT CG CAA	0.320261	1
GCT CG CAC	0.396915	1
GCT CG CAT	0.447793	1
GCT CG CCA	0.420638	1
GCT CG CCC	0.46996	1
GCT CG CCT	0.361871	1
GCT CG CGA	0.390278	1
GCT CG CGC	0.530855	1
GCT CG CGT	0.647265	1
GCT CG GAA	1.4057	1
GCT CG GAC	0.549911	1
GCT CG GAT	1.15712	1
GCT CG GCA	1.26451	1
GCT CG GCC	1.17641	1
GCT CG GCT	2.65579	1
GCT CG GGA	1.37519	1
GCT CG GGC	1.91599	1
GCT CG GGT	2.17171	1
GCT CG TAA	0.440977	1
GCT CG TAC	1.03174	1
GCT CG TAT	0.77283	1
GCT CG TCA	0.350817	1
GCT CG TCC	0.361802	1
GCT CG TCT	0.505268	1
GCT CG TGA	0.517639	1
GCT CG TGC	1.63712	1
GCT CG TGT	0.777475	1
GGA CG AAA	1.47998	1
GGA CG AAC	0.836466	1
GGA CG AAT	1.99673	1
GGA CG ACA	1.4392	1
GGA CG ACC	2.08826	1
GGA CG ACT	0.943658	1
GGA CG AGA	2.05583	1
GGA CG AGC	1.59559	1
GGA CG AGT	2.48679	1
GGA CG CAG	2.79775	1
GGA CG CCG	1.2213	1
GGA CG CGG	2.61576	1
GGA CG CTA	0.606952	1
GGA CG CTC	0.785366	1
GGA CG CTT	1.07576	1
GGA CG GAG	1.06241	1
GGA CG GCG	4.25115	1
GGA CG GGG	3.99468	1
GGA CG GTA	1.32522	1
GGA CG GTC	1.23359	1
GGA CG GTT	2.66846	1
GGA CG TAG	2.50194	1
GGA CG TCG	0.530485	1
GGA CG TGG	7.77662	1
GGA CG TTA	0.724836	1
GGA CG TTC	0.964918	1
GGA CG TTT	1.14064	1
GGC CG AAA	1.00352	1
GGC CG AAC	1.25484	1
GGC CG AAT	1.93044	1
GGC CG ACA	0.770894	1
GGC CG ACC	0.723225	1
GGC CG ACT	1.1247	1
GGC CG AGA	1.36572	1
GGC CG AGC	1.57807	1
GGC CG AGT	0.884556	1
GGC CG CAG	0.287856	1
GGC CG CCG	0.374235	1
GGC CG CGG	0.281937	1
GGC CG CTA	0.566938	1
GGC CG CTC	0.30656	1
GGC CG CTT	0.169037	1
GGC CG GAG	3.06645	1
GGC CG GCG	1.66482	1
GGC CG GGG	5.67398	1
GGC CG GTA	1.09746	1
GGC CG GTC	1.20585	1
GGC CG GTT	0.760703	1
GGC CG TAG	0.550969	1
GGC CG TCG	0.258218	1
GGC CG TGG	0.296062	1
GGC CG TTA	0.546815	1
GGC CG TTC	0.33006	1
GGC CG TTT	1.65491	1
GGG CG AAA	0.665367	1
GGG CG AAC	0.585201	1
GGG CG AAT	1.10503	1
GGG CG ACA	1.50341	1
GGG CG ACC	1.75067	1
GGG CG ACT	0.522341	1
GGG CG AGA	1.09879	1
GGG CG AGC	1.02198	1
GGG CG AGT	2.664	1
GGG CG CAG	0.349078	1
GGG CG CCG	0.525369	1
GGG CG CGG	3.91161	1
GGG CG CTA	0.583443	1
GGG CG CTC	0.51355	1
GGG CG CTT	0.235948	1
GGG CG GAG	0.286966	1
GGG CG GCG	1.83436	1
GGG CG GGG	5.47134	1
GGG CG GTA	1.2148	1
GGG CG GTC	0.971781	1
GGG CG GTT	2.35397	1
GGG CG TAG	0.349329	1
GGG CG TCG	0.505218	1
GGG CG TGG	17.5123	1
GGG CG TTA	0.402589	1
GGG CG TTC	0.933103	1
GGG CG TTT	0.468056	1
GGT CG CAA	0.533319	1
GGT CG CAC	0.64493	1
GGT CG CAT	0.447212	1
GGT CG CCA	0.413728	1
GGT CG CCC	0.502164	1
GGT CG CCT	0.572934	1
GGT CG CGA	0.39401	1
GGT CG CGC	1.20346	1
GGT CG CGT	1.07153	1
GGT CG GAA	0.822096	1
GGT CG GAC	1.13616	1
GGT CG GAT	2.86427	1
GGT CG GCA	3.42164	1
GGT CG GCC	2.10122	1
GGT CG GCT	1.83951	1
GGT CG GGA	6.93539	1
GGT CG GGC	2.43332	1
GGT CG GGT	3.10296	1
GGT CG TAA	0.351654	1
GGT CG TAC	2.96308	1
GGT CG TAT	0.827456	1
GGT CG TCA	0.559407	1
GGT CG TCC	0.773184	1
GGT CG TCT	0.710652	1
GGT CG TGA	0.49285	1
GGT CG TGC	2.25813	1
GGT CG TGT	0.297512	1
GTA CG CAA	0.489104	1
GTA CG CAC	0.770526	1
GTA CG CAT	0.38771	1
GTA CG CCA	0.740812	1
GTA CG CCC	0.688089	1
GTA CG CCT	0.690361	1
GTA CG CGA	0.746652	1
GTA CG CGC	0.79662	1
GTA CG CGT	0.685888	1
GTA CG GAA	0.793493	1
GTA CG GAC	1.04583	1
GTA CG GAT	1.05078	1
GTA CG GCA	1.04671	1
GTA CG GCC	0.884606	1
GTA CG GCT	0.78068	1
GTA CG GGA	1.82005	1
GTA CG GGC	0.918373	1
GTA CG GGT	0.934843	1
GTA CG TAA	0.483677	1
GTA CG TAC	0.769153	1
GTA CG TAT	0.937921	1
GTA CG TCA	0.495513	1
GTA CG TCC	0.617793	1
GTA CG TCT	0.764924	1
GTA CG TGA	0.499608	1
GTA CG TGC	0.879772	1
GTA CG TGT	1.4149	1
GTC CG CAA	0.430983	1
GTC CG CAC	0.444367	1
GTC CG CAT	0.416008	1
GTC CG CCA	0.507653	1
GTC CG CCC	0.386222	1
GTC CG CCT	0.487527	1
GTC CG CGA	0.289495	1
GTC CG CGC	0.372499	1
GTC CG CGT	0.367436	1
GTC CG GAA	0.784731	1
GTC CG GAC	0.719509	1
GTC CG GAT	0.880621	1
GTC CG GCA	0.856397	1
GTC CG GCC	0.761706	1
GTC CG GCT	1.17882	1
GTC CG GGA	1.30206	1
GTC CG GGC	0.954859	1
GTC CG GGT	0.950122	1
GTC CG TAA	0.284259	1
GTC CG TAC	0.857142	1
GTC CG TAT	0.782695	1
GTC CG TCA	0.319353	1
GTC CG TCC	0.547732	1
GTC CG TCT	0.394835	1
GTC CG TGA	0.467726	1
GTC CG TGC	1.21466	1
GTC CG TGT	0.814918	1
GTG CG CAA	0.566305	1
GTG CG CAC	0.808428	1
GTG CG CAT	0.423604	1
GTG CG CCA	0.49996	1
GTG CG CCC	0.457875	1
GTG CG CCT	0.409138	1
GTG CG CGA	0.359139	1
GTG CG CGC	0.640119	1
GTG CG CGT	0.413927	1
GTG CG GAA	0.769775	1
GTG CG GAC	0.72762	1
GTG CG GAT	0.898416	1
GTG CG GCA	1.12796	1
GTG CG GCC	0.500098	1
GTG CG GCT	1.20752	1
GTG CG GGA	1.37962	1
GTG CG GGC	3.67758	1
GTG CG GGT	1.39462	1
GTG CG TAA	0.600181	1
GTG CG TAC	0.702807	1
GTG CG TAT	0.593132	1
GTG CG TCA	0.428383	1
GTG CG TCC	0.48363	1
GTG CG TCT	0.422122	1
GTG CG TGA	0.835086	1
GTG CG TGC	0.677671	1
GTG CG TGT	1.12298	1
TAA CG AAA	1.98721	1
TAA CG AAC	1.473	1
TAA CG AAT	3.16232	1
TAA CG ACA	1.72895	1
TAA CG ACC	2.1794	1
TAA CG ACT	2.32473	1
TAA CG AGA	3.62961	1
TAA CG AGC	1.57666	1
TAA CG AGT	2.20697	1
TAA CG CAG	3.51682	1
TAA CG CCG	1.0929	1
TAA CG CGG	6.90889	1
TAA CG CTA	1.76812	1
TAA CG CTC	0.93844	1
TAA CG CTT	0.679688	1
TAA CG GAG	1.58561	1
TAA CG GCG	2.12061	1
TAA CG GGG	3.7349	1
TAA CG GTA	1.84893	1
TAA CG GTC	1.20204	1
TAA CG GTT	2.31543	1
TAA CG TAG	1.34351	1
TAA CG TCG	0.926575	1
TAA CG TGG	31.3091	1
TAA CG TTA	1.2402	1
TAA CG TTC	0.789051	1
TAA CG TTT	1.22994	1
TAC CG AAA	1.16646	1
TAC CG AAC	0.867598	1
TAC CG AAT	1.69895	1
TAC CG ACA	1.0411	1
TAC CG ACC	1.47382	1
TAC CG ACT	1.32075	1
TAC CG AGA	2.30879	1
TAC CG AGC	1.40978	1
TAC CG AGT	1.17297	1
TAC CG CAG	0.788352	1
TAC CG CCG	0.455499	1
TAC CG CGG	1.35316	1
TAC CG CTA	0.439265	1
TAC CG CTC	0.403761	1
TAC CG CTT	0.657079	1
TAC CG GAG	2.20655	1
TAC CG GCG	1.99731	1
TAC CG GGG	3.89377	1
TAC CG GTA	1.68294	1
TAC CG GTC	1.30819	1
TAC CG GTT	2.66441	1
TAC CG TAG	0.243291	1
TAC CG TCG	0.280134	1
TAC CG TGG	0.241084	1
TAC CG TTA	0.449793	1
TAC CG TTC	0.770359	1
TAC CG TTT	1.36799	1
TAG CG AAA	1.75506	1
TAG CG AAC	1.1309	1
TAG CG AAT	2.5109	1
TAG CG ACA	1.39426	1
TAG CG ACC	1.24721	1
TAG CG ACT	1.75437	1
TAG CG AGA	2.49973	1
TAG CG AGC	2.10335	1
TAG CG AGT	1.95277	1
TAG CG CAG	1.91914	1
TAG CG CCG	0.834988	1
TAG CG CGG	13.042	1
TAG CG CTA	1.01906	1
TAG CG CTC	0.773977	1
TAG CG CTT	0.61122	1
TAG CG GAG	1.65997	1
TAG CG GCG	3.70227	1
TAG CG GGG	7.92245	1
TAG CG GTA	1.63948	1
TAG CG GTC	2.84299	1
TAG CG GTT	5.72756	1
TAG CG TAG	5.04393	1
TAG CG TCG	0.570753	1
TAG CG TGG	1.50524	1
TAG CG TTA	1.44128	1
TAG CG TTC	1.50624	1
TAG CG TTT	1.22593	1
TAT CG CAA	0.640298	1
TAT CG CAC	0.702799	1
TAT CG CAT	0.604406	1
TAT CG CCA	0.824837	1
TAT CG CCC	0.556408	1
TAT CG CCT	0.451072	1
TAT CG CGA	1.17656	1
TAT CG CGC	1.2604	1
TAT CG CGT	1.02318	1
TAT CG GAA	1.41555	1
TAT CG GAC	2.2468	1
TAT CG GAT	2.9206	1
TAT CG GCA	1.83619	1
TAT CG GCC	1.76713	1
TAT CG GCT	3.39633	1
TAT CG GGA	5.66155	1
TAT CG GGC	3.27672	1
TAT CG GGT	3.64775	1
TAT CG TAA	0.212375	1
TAT CG TAC	1.86682	1
TAT CG TAT	0.380585	1
TAT CG TCA	0.354782	1
TAT CG TCC	0.809189	1
TAT CG TCT	0.593361	1
TAT CG TGA	0.507642	1
TAT CG TGC	1.33629	1
TAT CG TGT	1.04059	1
TCA CG AAA	1.14423	1
TCA CG AAC	1.01153	1
TCA CG AAT	1.26897	1
TCA CG ACA	0.820823	1
TCA CG ACC	0.799021	1
TCA CG ACT	1.15321	1
TCA CG AGA	2.12019	1
TCA CG AGC	0.825339	1
TCA CG AGT	1.25726	1
TCA CG CAG	0.959415	1
TCA CG CCG	0.711236	1
TCA CG CGG	1.72995	1
TCA CG CTA	0.568603	1
TCA CG CTC	0.536186	1
TCA CG CTT	0.624738	1
TCA CG GAG	0.854141	1
TCA CG GCG	2.36631	1
TCA CG GGG	2.33979	1
TCA CG GTA	1.10153	1
TCA CG GTC	1.22988	1
TCA CG GTT	1.49334	1
TCA CG TAG	0.884334	1
TCA CG TCG	0.551686	1
TCA CG TGG	1.13948	1
TCA CG TTA	0.578271	1
TCA CG TTC	0.674825	1
TCA CG TTT	1.10821	1
TCC CG AAA	1.03629	1
TCC CG AAC	0.983379	1
TCC CG AAT	2.48291	1
TCC CG ACA	1.02876	1
TCC CG ACC	0.909662	1
TCC CG ACT	1.48885	1
TCC CG AGA	1.872	1
TCC CG AGC	1.67688	1
TCC CG AGT	1.65746	1
TCC CG CAG	1.14111	1
TCC CG CCG	0.496357	1
TCC CG CGG	1.51976	1
TCC CG CTA	0.540393	1
TCC CG CTC	0.50199	1
TCC CG CTT	0.390875	1
TCC CG GAG	1.78035	1
TCC CG GCG	3.98792	1
TCC CG GGG	4.208	1
TCC CG GTA	1.36934	1
TCC CG GTC	1.49105	1
TCC CG GTT	1.91896	1
TCC CG TAG	0.772277	1
TCC CG TCG	0.353131	1
TCC CG TGG	0.129221	1
TCC CG TTA	0.539993	1
TCC CG TTC	0.600252	1
TCC CG TTT	0.597214	1
TCG CG AAA	1.34984	1
TCG CG AAC	1.21823	1
TCG CG AAT	1.51173	1
TCG CG ACA	0.926211	1
TCG CG ACC	0.792324	1
TCG CG ACT	0.860286	1
TCG CG AGA	1.78358	1
TCG CG AGC	0.742794	1
TCG CG AGT	1.35107	1
TCG CG CAG	1.01171	1
TCG CG CCG	0.428682	1
TCG CG CGG	2.33417	1
TCG CG CTA	0.466635	1
TCG CG CTC	0.499958	1
TCG CG CTT	0.753334	1
TCG CG GAG	5.39028	1
TCG CG GCG	1.99675	1
TCG CG GGG	3.14793	1
TCG CG GTA	1.24878	1
TCG CG GTC	1.29683	1
TCG CG GTT	1.81109	1
TCG CG TAG	1.37597	1
TCG CG TCG	0.517163	1
TCG CG TGG	1.07569	1
TCG CG TTA	0.584272	1
TCG CG TTC	0.72078	1
TCG CG TTT	1.01223	1
TCT CG CAA	0.275508	1
TCT CG CAC	0.626069	1
TCT CG CAT	0.36902	1
TCT CG CCA	0.403363	1
TCT CG CCC	0.583336	1
TCT CG CCT	0.539897	1
TCT CG CGA	0.930443	1
TCT CG CGC	0.670087	1
TCT CG CGT	0.559462	1
TCT CG GAA	0.723159	1
TCT CG GAC	0.667413	1
TCT CG GAT	1.01793	1
TCT CG GCA	1.68738	1
TCT CG GCC	1.24584	1
TCT CG GCT	3.63923	1
TCT CG GGA	1.47726	1
TCT CG GGC	4.18465	1
TCT CG GGT	1.998	1
TCT CG TAA	0.246632	1
TCT CG TAC	1.36222	1
TCT CG TAT	0.801503	1
TCT CG TCA	0.564763	1
TCT CG TCC	0.614788	1
TCT CG TCT	0.492074	1
TCT CG TGA	0.384647	1
TCT CG TGC	1.61643	1
TCT CG TGT	1.05117	1
[truncated: 2,098 more rows]

## Sheet: 1f
	DNMT3A			DNMT3B
	SATII	Ref		SATII	Ref
Exp 1	0.0167273	0.998259		0.928023	0.0363528
Exp 2	0.0249619	1.00174		1.07198	0.0150193
Av.	0.0208446	1		1	0.0256861
SD	0.00582278	0.0024617		0.10179	0.0150851

## Sheet: 2a
DNMT3A		CpG		CpA		CpT		CpC
	Base at +1 site	Exp1	Exp2	Exp1	Exp2	Exp1	Exp2	Exp1	Exp2
met. Norm	A	0.242897	0.249173	0.180248	0.174441	0.140601	0.151863	0.189138	0.200357
	T	0.235088	0.241309	0.251048	0.247045	0.179127	0.160715	0.289143	0.266273
	G	0.213311	0.2363	0.265001	0.259617	0.204843	0.196375	0.196415	0.214458
	C	0.308704	0.273219	0.303703	0.318897	0.475429	0.491047	0.325304	0.318912
	Base at +1 site	CpG	CpA	CpT	CpC
Average	A	0.246035	0.177345	0.146232	0.194748
	T	0.238199	0.249046	0.169921	0.277708
	G	0.224805	0.262309	0.200609	0.205437
	C	0.290962	0.3113	0.483238	0.322108
SD	A	0.00443826	0.00410645	0.00796358	0.00793317
	T	0.00439831	0.00283034	0.0130191	0.0161717
	G	0.0162557	0.00380729	0.00598809	0.0127585
	C	0.0250923	0.0107441	0.0110436	0.00452004

## Sheet: 2b
DNMT3B		CpG				CpA				CpT				CpC
	Base at +1 site	Exp1	Exp2	Exp3	Exp4	Exp1	Exp2	Exp3	Exp4	Exp1	Exp2	Exp3	Exp4	Exp1	Exp2	Exp3	Exp4
met. Norm	A	0.338569	0.325132	0.339179	0.330406	0.269151	0.262015	0.28069	0.278033	0.180676	0.198673	0.213583	0.175159	0.19602	0.197399	0.27021	0.280096
	T	0.159451	0.171186	0.166669	0.177553	0.112764	0.13907	0.156847	0.125809	0.161439	0.176303	0.190761	0.206637	0.182069	0.208034	0.238981	0.216164
	G	0.310828	0.305607	0.307235	0.304172	0.455444	0.421351	0.389118	0.444385	0.395869	0.363303	0.366287	0.424219	0.391333	0.361408	0.28631	0.280296
	C	0.191152	0.198075	0.186917	0.18787	0.162642	0.177563	0.173345	0.151773	0.262016	0.261721	0.229369	0.193984	0.230579	0.233159	0.204498	0.223443
	Base at +1 site	CpG	CpA	CpT	CpC
Average	A	0.333321	0.272472	0.192023	0.235931
	T	0.168715	0.133623	0.183785	0.211312
	G	0.30696	0.427574	0.38742	0.329837
	C	0.191003	0.166331	0.236773	0.22292
SD	A	0.00676782	0.00854089	0.0175326	0.0454727
	T	0.00762066	0.018843	0.0193755	0.023488
	G	0.00286618	0.029308	0.0285996	0.0551585
	C	0.00505105	0.01156	0.0323797	0.0129502

## Sheet: 3f
	WT	S655A	V657G	P659A	T775A	T776A	K782A	N658S	R823P
replicate 1	24457	19469	2022	16567	640	3793	4280	5857	16533
replicate 2	25476	19998	2205	18032	607	3852	3911	5647	16098
replicate 3	26884	18701	2064	17411	652	3749	4420	5872	15733
	WT	S655A	V657G	P659A	T775A	T776A	K782A	N658S	R823P
Average	25605.7	19389.3	2097	17336.7	633	3798	4203.67	5792	16121.3
SD	1218.68	652.16	95.8593	735.323	23.3024	51.6817	262.945	125.797	400.51

## Sheet: 4d
Methylation levels of all NNNCGNNN sites
Figure 4d was calculated using Excel Boxplot with exclusive medians.
Enzyme	CpG	CpA	CpT	CpC
DNMT3A	0.153846	0	0	0
DNMT3A	0.361702	0.0344828	0	0.0344828
DNMT3A	0.419355	0	0	0
DNMT3A	0.244898	0	0	0
DNMT3A	0.545455	0.0277778	0	0.0277778
DNMT3A	0.270833	0.0277778	0	0.0277778
DNMT3A	0.244444	0	0	0
DNMT3A	0.40625	0.047619	0	0.047619
DNMT3A	0.257143	0	0	0
DNMT3A	0.0666667	0.0645161	0.0277778	0.0645161
DNMT3A	0.153846	0.0588235	0	0.0588235
DNMT3A	0.282051	0.0222222	0.025641	0.0222222
DNMT3A	0.45679	0.176471	0	0.176471
DNMT3A	0.5	0.0277778	0	0.0277778
DNMT3A	0.311111	0	0	0
DNMT3A	0.684211	0	0	0
DNMT3A	0.276596	0	0	0
DNMT3A	0.245614	0	0	0
DNMT3A	0.153846	0	0	0
DNMT3A	0.2	0	0	0
DNMT3A	0.316667	0	0	0
DNMT3A	0.223881	0	0	0
DNMT3A	0.1	0	0	0
DNMT3A	0.517241	0.0363636	0	0.0363636
DNMT3A	0.0714286	0	0	0
DNMT3A	0.0571429	0	0	0
DNMT3A	0.05	0	0	0
DNMT3A	0.257143	0	0	0
DNMT3A	0.311688	0.0333333	0	0.0333333
DNMT3A	0.711864	0	0	0
DNMT3A	0.340909	0	0	0
DNMT3A	0.761194	0.133333	0	0.133333
DNMT3A	0.230769	0	0	0
DNMT3A	0.2	0	0	0
DNMT3A	0.166667	0	0	0
DNMT3A	0.230769	0	0	0
DNMT3A	0.0833333	0	0	0
DNMT3A	0.2	0.0227273	0	0.0227273
DNMT3A	0.0952381	0	0	0
DNMT3A	0.413043	0	0	0
DNMT3A	0.01	0	0.0384615	0
DNMT3A	0.285714	0	0	0
DNMT3A	0.01	0	0	0
DNMT3A	0.173913	0.0384615	0	0.0384615
DNMT3A	0.380952	0	0	0
DNMT3A	0.595238	0	0.02	0
DNMT3A	0.192308	0	0	0
DNMT3A	0.685714	0.0263158	0.0294118	0.0263158
DNMT3A	0.24	0	0	0
DNMT3A	0.423077	0	0	0
DNMT3A	0.611111	0	0	0
DNMT3A	0.254902	0.037037	0	0.037037
DNMT3A	0.354167	0	0.0294118	0
DNMT3A	0.275862	0	0	0
DNMT3A	0.184211	0	0	0
DNMT3A	0.666667	0.0285714	0	0.0285714
DNMT3A	0.272727	0	0	0
DNMT3A	0.241379	0	0.0232558	0
DNMT3A	0.285714	0	0	0
DNMT3A	0.461538	0.111111	0	0.111111
DNMT3A	0.287879	0.0294118	0	0.0294118
DNMT3A	0.691176	0	0	0
DNMT3A	0.261905	0	0	0
DNMT3A	0.725	0.0857143	0	0.0857143
DNMT3A	0.8	0	0	0
DNMT3A	0.824561	0.0322581	0.0285714	0.0322581
DNMT3A	0.703704	0.0333333	0	0.0333333
DNMT3A	0.651515	0.125	0.0322581	0.125
DNMT3A	0.805556	0	0.04	0
DNMT3A	0.767442	0.0566038	0	0.0566038
DNMT3A	0.439024	0.0163934	0	0.0163934
DNMT3A	0.838235	0.0925926	0	0.0925926
DNMT3A	0.72	0.133333	0.0227273	0.133333
DNMT3A	0.576923	0.0714286	0.0196078	0.0714286
DNMT3A	0.48	0.0769231	0.0434783	0.0769231
DNMT3A	0.727273	0.0952381	0	0.0952381
DNMT3A	0.811765	0.0909091	0	0.0909091
DNMT3A	0.914286	0.0869565	0.027027	0.0869565
DNMT3A	0.75	0.0192308	0	0.0192308
DNMT3A	0.931034	0.166667	0.0285714	0.166667
DNMT3A	0.35	0	0.027027	0
DNMT3A	0.355556	0	0.03125	0
DNMT3A	0.322581	0.0212766	0.0238095	0.0212766
DNMT3A	0.428571	0	0	0
DNMT3A	0.535211	0	0	0
DNMT3A	0.506329	0	0	0
DNMT3A	0.333333	0	0.0338983	0
DNMT3A	0.73	0.0461538	0	0.0461538
DNMT3A	0.458333	0	0	0
DNMT3A	0.4	0.0705882	0.0140845	0.0705882
DNMT3A	0.136364	0	0	0
DNMT3A	0.479167	0.0166667	0	0.0166667
DNMT3A	0.635135	0.0491803	0	0.0491803
DNMT3A	0.775862	0.0379747	0	0.0379747
DNMT3A	0.467742	0.028169	0	0.028169
DNMT3A	0.875	0.121951	0.0212766	0.121951
DNMT3A	0.703704	0	0	0
DNMT3A	0.690476	0.0185185	0	0.0185185
DNMT3A	0.625	0	0	0
DNMT3A	0.690476	0.0222222	0	0.0222222
DNMT3A	0.716981	0	0	0
DNMT3A	0.431373	0.025	0	0.025
DNMT3A	0.428571	0	0	0
DNMT3A	0.875	0.0307692	0	0.0307692
DNMT3A	0.307692	0.0425532	0.025	0.0425532
DNMT3A	0.714286	0.0425532	0	0.0425532
DNMT3A	0.4	0.0277778	0.05	0.0277778
DNMT3A	0.545455	0.05	0.015625	0.05
DNMT3A	0.829787	0	0.0192308	0
DNMT3A	0.88	0.0163934	0.015873	0.0163934
DNMT3A	0.625	0.0163934	0.0196078	0.0163934
DNMT3A	0.864865	0.160714	0.0714286	0.160714
DNMT3A	0.723404	0	0	0
DNMT3A	0.744186	0.047619	0	0.047619
DNMT3A	0.694444	0.0555556	0	0.0555556
DNMT3A	0.655738	0	0	0
DNMT3A	0.694915	0	0	0
DNMT3A	0.777778	0	0	0
DNMT3A	0.257143	0.047619	0	0.047619
DNMT3A	0.958333	0.015873	0	0.015873
DNMT3A	0.576923	0	0.03125	0
DNMT3A	0.742857	0.0322581	0.0333333	0.0322581
DNMT3A	0.52381	0	0.0222222	0
DNMT3A	0.805556	0.0588235	0	0.0588235
DNMT3A	0.797101	0	0	0
DNMT3A	0.902778	0	0	0
DNMT3A	0.580645	0.0333333	0	0.0333333
DNMT3A	0.95	0.027027	0	0.027027
DNMT3A	0.37037	0	0	0
DNMT3A	0.233333	0.0909091	0	0.0909091
DNMT3A	0.4	0	0	0
DNMT3A	0.103448	0	0	0
DNMT3A	0.142857	0	0	0
DNMT3A	0.270833	0.0204082	0	0.0204082
DNMT3A	0.125	0.0188679	0.0178571	0.0188679
DNMT3A	0.585366	0	0.0217391	0
DNMT3A	0.35	0	0	0
DNMT3A	0.28	0	0	0
DNMT3A	0.307692	0.0526316	0.0344828	0.0526316
DNMT3A	0.388889	0.0357143	0	0.0357143
DNMT3A	0.442308	0.0645161	0	0.0645161
DNMT3A	0.65625	0	0	0
DNMT3A	0.151515	0.0392157	0.0212766	0.0392157
DNMT3A	0.634615	0.0263158	0	0.0263158
DNMT3A	0.117647	0	0.025641	0
DNMT3A	0.129032	0	0	0
DNMT3A	0.0833333	0.0227273	0	0.0227273
DNMT3A	0.225806	0	0	0
DNMT3A	0.475	0.0151515	0	0.0151515
DNMT3A	0.153846	0.0114943	0	0.0114943
DNMT3A	0.272727	0	0	0
DNMT3A	0.571429	0.0235294	0	0.0235294
DNMT3A	0.15	0	0	0
DNMT3A	0.26087	0.0151515	0.0151515	0.0151515
DNMT3A	0.01	0	0	0
DNMT3A	0.153846	0	0	0
DNMT3A	0.377778	0.0185185	0.0188679	0.0185185
DNMT3A	0.568627	0.0405405	0	0.0405405
DNMT3A	0.28125	0	0	0
DNMT3A	0.774194	0.0338983	0	0.0338983
DNMT3A	0.407407	0	0	0
DNMT3A	0.409091	0	0	0
DNMT3A	0.555556	0.0645161	0	0.0645161
DNMT3A	0.25	0	0	0
DNMT3A	0.333333	0	0	0
DNMT3A	0.173913	0.0169492	0.015625	0.0169492
DNMT3A	0.0769231	0	0.0192308	0
DNMT3A	0.466667	0.0363636	0.0217391	0.0363636
DNMT3A	0.01	0	0	0
DNMT3A	0.428571	0.027027	0	0.027027
DNMT3A	0.166667	0	0	0
DNMT3A	0.375	0	0	0
DNMT3A	0.444444	0.047619	0	0.047619
DNMT3A	0.727273	0.0491803	0	0.0491803
DNMT3A	0.176471	0	0	0
DNMT3A	0.5625	0.0465116	0	0.0465116
DNMT3A	0.285714	0.027027	0	0.027027
DNMT3A	0.392157	0	0.0208333	0
DNMT3A	0.380952	0	0	0
DNMT3A	0.272727	0.025641	0.0212766	0.025641
DNMT3A	0.333333	0.025	0.0196078	0.025
DNMT3A	0.2	0.0327869	0	0.0327869
DNMT3A	0.192308	0.0238095	0	0.0238095
DNMT3A	0.617021	0.0441176	0	0.0441176
DNMT3A	0.214286	0	0	0
DNMT3A	0.266667	0	0	0
DNMT3A	0.214286	0	0.0192308	0
DNMT3A	0.4	0	0	0
DNMT3A	0.346154	0.0232558	0.0232558	0.0232558
DNMT3A	0.531915	0.025641	0	0.025641
DNMT3A	0.285714	0	0	0
DNMT3A	0.659574	0.0789474	0	0.0789474
DNMT3A	0.590909	0.047619	0.0333333	0.047619
DNMT3A	0.490196	0	0	0
DNMT3A	0.571429	0	0	0
DNMT3A	0.490909	0.0277778	0	0.0277778
DNMT3A	0.707692	0	0	0
DNMT3A	0.567164	0.0188679	0.02	0.0188679
DNMT3A	0.275	0	0.02	0
DNMT3A	0.886076	0.0217391	0.0204082	0.0217391
DNMT3A	0.404762	0.0344828	0.0285714	0.0344828
DNMT3A	0.527778	0.0882353	0.02	0.0882353
DNMT3A	0.538462	0	0	0
DNMT3A	0.636364	0.0588235	0	0.0588235
DNMT3A	0.724138	0.047619	0.09375	0.047619
DNMT3A	0.829545	0.0689655	0	0.0689655
DNMT3A	0.580645	0.025	0.0217391	0.025
DNMT3A	0.884058	0.0689655	0.030303	0.0689655
DNMT3A	0.48	0.0344828	0	0.0344828
DNMT3A	0.392857	0	0	0
DNMT3A	0.473684	0.0285714	0	0.0285714
DNMT3A	0.319149	0	0.025641	0
DNMT3A	0.509091	0	0	0
DNMT3A	0.53125	0.0131579	0	0.0131579
DNMT3A	0.178571	0	0	0
DNMT3A	0.8	0.0181818	0.02	0.0181818
DNMT3A	0.365854	0	0	0
DNMT3A	0.4	0	0	0
DNMT3A	0.428571	0	0	0
DNMT3A	0.354839	0.0227273	0	0.0227273
DNMT3A	0.629032	0	0	0
DNMT3A	0.782051	0	0	0
DNMT3A	0.439024	0	0	0
DNMT3A	0.861538	0.0377358	0	0.0377358
DNMT3A	0.282051	0	0	0
DNMT3A	0.369565	0.03125	0	0.03125
DNMT3A	0.4	0.025	0	0.025
DNMT3A	0.333333	0	0.0153846	0
DNMT3A	0.478261	0.0144928	0.0138889	0.0144928
DNMT3A	0.333333	0	0	0
DNMT3A	0.269231	0	0	0
DNMT3A	0.723404	0.0394737	0	0.0394737
DNMT3A	0.117647	0.0322581	0	0.0322581
DNMT3A	0.24	0.0204082	0	0.0204082
DNMT3A	0.4	0.117647	0	0.117647
DNMT3A	0.227273	0.0181818	0	0.0181818
DNMT3A	0.595745	0	0	0
DNMT3A	0.7	0.0217391	0	0.0217391
DNMT3A	0.2	0	0.047619	0
DNMT3A	0.909091	0.0434783	0	0.0434783
DNMT3A	0.48	0	0	0
DNMT3A	0.553191	0.0222222	0	0.0222222
DNMT3A	0.678571	0	0	0
DNMT3A	0.482143	0	0	0
DNMT3A	0.486842	0	0	0
DNMT3A	0.425926	0.0285714	0.0192308	0.0285714
DNMT3A	0.34375	0	0.0222222	0
DNMT3A	0.745763	0	0	0
DNMT3A	0.333333	0	0	0
DNMT3A	0.368421	0	0	0
DNMT3A	0.28	0.0454545	0	0.0454545
DNMT3A	0.586207	0	0	0
DNMT3A	0.415094	0.025641	0.0277778	0.025641
DNMT3A	0.783784	0.0294118	0	0.0294118
DNMT3A	0.444444	0	0.0344828	0
DNMT3A	0.803571	0.03125	0	0.0384615
DNMT3B	0.914286	0.0789474	0	0.0454545
DNMT3B	0.909091	0.178571	0.047619	0.0689655
DNMT3B	0.766667	0.131579	0.0625	0
DNMT3B	0.472527	0.0384615	0	0.0625
DNMT3B	0.493976	0.0487805	0.0357143	0
DNMT3B	0.5	0.0833333	0.0232558	0.0208333
DNMT3B	0.610526	0.05	0.037037	0.0277778
DNMT3B	0.56	0	0	0
DNMT3B	0.727273	0.151515	0	0.0277778
DNMT3B	0.75	0.25	0.0454545	0.0166667
DNMT3B	0.891892	0.341463	0.0416667	0
DNMT3B	0.486486	0.0833333	0.0277778	0.157895
DNMT3B	0.684211	0.0789474	0.103448	0
DNMT3B	0.517857	0.05	0.0384615	0.0555556
DNMT3B	0.80597	0.130435	0.117647	0.0512821
DNMT3B	0.719298	0	0.148148	0
DNMT3B	0.88	0.0232558	0	0.04
DNMT3B	0.829268	0.025641	0.0238095	0.0909091
DNMT3B	0.56	0	0.0294118	0
DNMT3B	0.288136	0.027027	0	0.0408163
DNMT3B	0.283951	0.0526316	0	0
DNMT3B	0.16	0.0434783	0.0338983	0
DNMT3B	0.38961	0.0612245	0	0.0298507
DNMT3B	0.333333	0.0384615	0.0392157	0.0384615
DNMT3B	0.615385	0.119403	0.0238095	0.0208333
DNMT3B	0.75	0	0	0.0625
DNMT3B	0.824561	0.134615	0.0526316	0.0181818
DNMT3B	0.35	0	0.0638298	0.0545455
DNMT3B	0.484375	0	0.0277778	0
DNMT3B	0.272727	0.0151515	0.025641	0.0238095
DNMT3B	0.424242	0.025641	0.0192308	0
DNMT3B	0.294118	0.0625	0	0.027027
DNMT3B	0.511628	0.103448	0.0526316	0.0416667
DNMT3B	0.764706	0	0	0.027027
DNMT3B	0.421053	0.0769231	0	0
DNMT3B	0.375	0	0.025641	0
DNMT3B	0.351852	0	0.0243902	0
DNMT3B	0.454545	0	0	0
DNMT3B	0.382979	0.0204082	0.0465116	0.0243902
DNMT3B	0.15	0	0	0
DNMT3B	0.3	0.122449	0.0555556	0
DNMT3B	0.5	0.0666667	0	0
DNMT3B	0.7	0.0952381	0.08	0
DNMT3B	0.163265	0	0.047619	0.0285714
DNMT3B	0.259259	0.0930233	0.0344828	0
DNMT3B	0.0666667	0.113636	0.025	0
DNMT3B	0.257143	0.0714286	0.025641	0.0294118
DNMT3B	0.652174	0	0	0
DNMT3B	0.675676	0	0	0
DNMT3B	0.808511	0	0	0.0384615
DNMT3B	0.507692	0	0	0.0322581
DNMT3B	0.15873	0	0	0
DNMT3B	0.12069	0.015625	0	0
DNMT3B	0.0512821	0	0	0.037037
DNMT3B	0.324675	0.0277778	0	0
DNMT3B	0.25	0	0	0
DNMT3B	0.533333	0	0	0.025
DNMT3B	0.6875	0.25	0	0
DNMT3B	0.782609	0	0.333333	0.0263158
DNMT3B	0.142857	0	0	0.03125
DNMT3B	0.238806	0.025641	0	0.0588235
DNMT3B	0.130435	0.0212766	0	0
DNMT3B	0.2	0	0	0.025
DNMT3B	0.917808	0.294118	0	0
DNMT3B	0.892308	0.189189	0.1	0
DNMT3B	0.804348	0.413793	0.107143	0.0487805
DNMT3B	0.8125	0.285714	0.136364	0.241379
DNMT3B	0.602941	0.206897	0.0512821	0
DNMT3B	0.729412	0.0208333	0.0952381	0.0930233
DNMT3B	0.5	0.0227273	0.028169	0.122807
DNMT3B	0.764045	0.217949	0.104167	0
DNMT3B	0.833333	0.217391	0.0566038	0
DNMT3B	0.888889	0.431373	0.116279	0.04
DNMT3B	0.904762	0.25	0.0555556	0.0493827
DNMT3B	0.8125	0.358491	0.205128	0
DNMT3B	0.623377	0.121951	0.160714	0.147541
DNMT3B	0.721519	0.170213	0	0.027027
DNMT3B	0.807018	0.0634921	0.0285714	0.05
DNMT3B	0.84	0.163265	0.047619	0.0217391
DNMT3B	0.828125	0.0377358	0.0625	0.0243902
DNMT3B	0.87013	0.179487	0	0.0232558
DNMT3B	0.942857	0.0731707	0.0188679	0.121212
DNMT3B	0.788732	0.0769231	0.0681818	0.0701754
DNMT3B	0.464286	0	0.0153846	0
DNMT3B	0.433333	0.0212766	0	0
DNMT3B	0.325	0.0615385	0.0142857	0.0793651
DNMT3B	0.376238	0.0394737	0.0298507	0.0153846
DNMT3B	0.382353	0.0408163	0.0238095	0.0566038
DNMT3B	0.588235	0.129032	0	0.031746
DNMT3B	0.518519	0.150943	0.0121951	0.036036
DNMT3B	0.84	0.166667	0.0192308	0.0441176
DNMT3B	0.258065	0.0363636	0.037037	0.0144928
DNMT3B	0.53012	0.0533333	0	0
DNMT3B	0.377358	0	0.0232558	0.0428571
DNMT3B	0.588235	0.107143	0.0172414	0.0147059
DNMT3B	0.744186	0.0833333	0	0.0545455
DNMT3B	0.782609	0.122807	0.0238095	0.0263158
DNMT3B	0.814815	0.097561	0.0465116	0.0493827
DNMT3B	0.565217	0.12069	0.0638298	0.0217391
DNMT3B	0.589744	0.0169492	0.0408163	0
DNMT3B	0.616667	0.0882353	0.0545455	0
DNMT3B	0.190476	0.0149254	0.028169	0.0128205
DNMT3B	0.545455	0.0649351	0.0405405	0
DNMT3B	0.46875	0.195122	0.0909091	0
DNMT3B	0.806452	0.193548	0.05	0.0655738
DNMT3B	0.833333	0.0740741	0.0677966	0.030303
DNMT3B	0.740741	0.146341	0.0961538	0.046875
DNMT3B	0.575	0.0487805	0.0816327	0.0289855
DNMT3B	0.507463	0.111111	0	0.0212766
DNMT3B	0.419355	0.0144928	0.03125	0
DNMT3B	0.647059	0.102041	0.0277778	0.0212766
DNMT3B	0.790323	0.16	0.0535714	0.0714286
DNMT3B	0.849315	0.0606061	0.0333333	0.107143
DNMT3B	0.8125	0.151515	0	0.137255
DNMT3B	0.8	0.0555556	0	0
DNMT3B	0.545455	0.0243902	0.0217391	0
DNMT3B	0.479452	0.0178571	0.0444444	0.0416667
DNMT3B	0.259259	0.0178571	0	0.0144928
DNMT3B	0.611765	0.0422535	0	0
DNMT3B	0.666667	0.0344828	0.0222222	0.0625
DNMT3B	0.733333	0.16	0.0344828	0.04
DNMT3B	0.8	0.222222	0.03125	0.0348837
DNMT3B	0.909091	0.222222	0.339623	0.04
DNMT3B	0.390244	0.0322581	0.0487805	0
DNMT3B	0.6	0.04	0	0.0243902
DNMT3B	0.285714	0.0192308	0.0285714	0
DNMT3B	0.584615	0.05	0	0.0232558
DNMT3B	0.533333	0	0.03125	0.037037
DNMT3B	0.73913	0.0689655	0	0
DNMT3B	0.782609	0.172414	0	0
DNMT3B	0.674419	0.121951	0.0454545	0
DNMT3B	0.421053	0	0	0
DNMT3B	0.288889	0.0222222	0.0212766	0
DNMT3B	0.315789	0.0232558	0.0172414	0
DNMT3B	0.492958	0.0434783	0.0588235	0.0243902
DNMT3B	0.35	0.0833333	0.025641	0.0606061
DNMT3B	0.611111	0.104167	0.0322581	0
DNMT3B	0.857143	0.0588235	0.0322581	0.057971
DNMT3B	0.857143	0.235294	0	0.0344828
DNMT3B	0.291667	0.0333333	0.0681818	0.0222222
DNMT3B	0.358974	0.0425532	0	0.027027
DNMT3B	0.358974	0.0222222	0	0.103448
DNMT3B	0.638889	0.0810811	0.0243902	0
DNMT3B	0.688889	0	0.0833333	0
DNMT3B	0.727273	0.0925926	0	0.0384615
DNMT3B	0.8	0.047619	0.0273973	0.0153846
DNMT3B	0.577778	0.0178571	0	0.02
DNMT3B	0.243902	0.0217391	0	0.03125
DNMT3B	0.145833	0	0	0
DNMT3B	0.225806	0	0	0
DNMT3B	0.311475	0.0487805	0	0.0147059
DNMT3B	0.142857	0.0277778	0	0.0350877
DNMT3B	0.625	0.0461538	0	0
DNMT3B	0.565217	0.0869565	0	0.0210526
DNMT3B	0.96	0.0441176	0	0.0163934
DNMT3B	0.0961538	0.0408163	0	0.0120482
DNMT3B	0.285714	0	0.0192308	0
DNMT3B	0.194444	0	0.025	0
DNMT3B	0.459459	0.0172414	0.0196078	0
DNMT3B	0.333333	0	0.047619	0
DNMT3B	0.4	0	0	0
DNMT3B	0.5	0.0357143	0	0
DNMT3B	0.047619	0	0	0
DNMT3B	0.178571	0	0	0
DNMT3B	0.125	0	0	0.0243902
DNMT3B	0.125	0	0	0
DNMT3B	0.208333	0.0357143	0.0166667	0
DNMT3B	0.181818	0.05	0.0192308	0
DNMT3B	0.263158	0.025641	0	0
DNMT3B	0.333333	0.0625	0.0327869	0
DNMT3B	0.454545	0.0263158	0	0
DNMT3B	0.181818	0	0	0
DNMT3B	0.0869565	0	0	0
DNMT3B	0	0	0.030303	0
DNMT3B	0.217391	0.025641	0.0263158	0
DNMT3B	0.515152	0	0.0333333	0
DNMT3B	0.645833	0	0.037037	0
DNMT3B	0.7	0	0	0.0217391
DNMT3B	0.418182	0	0	0
DNMT3B	0.240741	0.0444444	0	0
DNMT3B	0.12766	0.0363636	0	0
DNMT3B	0.103448	0	0	0.0185185
DNMT3B	0.192308	0.0151515	0	0.0192308
DNMT3B	0.115385	0.0909091	0.0149254	0.0243902
DNMT3B	0.230769	0	0	0
DNMT3B	0.416667	0.159091	0	0.0169492
DNMT3B	0.433333	0.0454545	0.162791	0.025
DNMT3B	0.150943	0.025641	0	0.037037
DNMT3B	0.0952381	0	0.0188679	0
DNMT3B	0.0833333	0.0163934	0	0
DNMT3B	0.181818	0	0	0.0217391
DNMT3B	0.777778	0.142857	0	0
DNMT3B	0.761905	0.266667	0	0
DNMT3B	0.868421	0.166667	0.0294118	0.151515
DNMT3B	0.565217	0.115385	0	0.1
DNMT3B	0.476923	0	0.047619	0
DNMT3B	0.445652	0.0816327	0.0212766	0.0322581
DNMT3B	0.425926	0	0.0344828	0.0188679
DNMT3B	0.642202	0.148936	0.0434783	0.0217391
DNMT3B	0.6	0.133333	0.0877193	0.0512821
DNMT3B	0.787234	0.244444	0	0.0243902
DNMT3B	0.708333	0.296296	0.0384615	0.0757576
DNMT3B	0.863636	0.272727	0.0930233	0.0232558
DNMT3B	0.378378	0.0344828	0	0
DNMT3B	0.591398	0.0638298	0	0.037037
DNMT3B	0.4	0.0769231	0.0232558	0.030303
DNMT3B	0.666667	0.105263	0.0192308	0.0517241
DNMT3B	0.73913	0	0.025641	0.037037
DNMT3B	0.78125	0.0333333	0	0.0357143
DNMT3B	0.62069	0.0714286	0	0
DNMT3B	0.557143	0.03125	0.0285714	0.0784314
DNMT3B	0.148148	0.0487805	0.0285714	0
DNMT3B	0.161765	0	0	0.027027
DNMT3B	0.171429	0.0204082	0.0181818	0.0566038
DNMT3B	0.355932	0.0384615	0	0.025
DNMT3B	0.333333	0.0666667	0	0.0185185
DNMT3B	0.644444	0.0526316	0.0263158	0.03125
DNMT3B	0.615385	0.0625	0.016129	0.0273973
DNMT3B	0.775	0.0754717	0.0357143	0
DNMT3B	0.226667	0.0243902	0.0243902	0
DNMT3B	0.355932	0.0357143	0	0
DNMT3B	0.190476	0	0	0.102564
DNMT3B	0.40678	0.0833333	0.0212766	0.0434783
DNMT3B	0.5	0	0	0.130435
DNMT3B	0.617021	0.0754717	0.0185185	0
DNMT3B	0.5	0.0625	0.016129	0.0196078
DNMT3B	0.291667	0.0526316	0.138889	0.0181818
DNMT3B	0.377358	0.0185185	0.0217391	0.0588235
DNMT3B	0.245902	0.0133333	0.0612245	0.0208333
DNMT3B	0.0740741	0.0140845	0.0147059	0.0597015
DNMT3B	0.478261	0	0	0.0384615
DNMT3B	0.272727	0.0285714	0.0675676	0
DNMT3B	0.533333	0.173077	0.0217391	0.0243902
DNMT3B	0.545455	0.15625	0.0135135	0
DNMT3B	0.774194	0	0.0512821	0.0833333
DNMT3B	0.279412	0	0.0327869	0.03125
DNMT3B	0.313725	0.0566038	0.05	0
DNMT3B	0.130435	0.0192308	0.0181818	0.0638298
DNMT3B	0.363636	0.0425532	0.0163934	0.0576923
DNMT3B	0.75	0	0.0243902	0.025
DNMT3B	0.809524	0.129032	0	0.0434783
DNMT3B	0.827586	0	0	0.111111
DNMT3B	0.716418	0.0333333	0	0
DNMT3B	0.282051	0.0294118	0	0
DNMT3B	0.233766	0	0	0.037037
DNMT3B	0.102564	0	0	0.075
DNMT3B	0.338462	0.027027	0.0425532	0
DNMT3B	0.62963	0.0666667	0	0.130435
DNMT3B	0.666667	0.0980392	0	0.04
DNMT3B	0.619048	0.4	0.0294118	0.0204082
DNMT3B	0.735294	0.2	0.230769	0
DNMT3B	0.307692	0.0645161	0	0.0212766
DNMT3B	0.377778	0	0	0
DNMT3B	0.142857	0.03125	0.04	0
DNMT3B	0.411765	0.0540541	0.0444444	0
DNMT3B	0.44898	0.0338983	0.0526316	0

## Sheet: 4e  and S11
	(GAC)12			(AAC)12			(TAC)12
	replicate 1	replicate 2	replicate 3	replicate 1	replicate 2	replicate 3	replicate 1	replicate 2	replicate 3
3AL WT	18736	18859	17319	1208	1310	1265	1101	1113	1125
3AL I715N	22783	24564	24209	2834	2701	3005	1696	1683	1746
3BL WT	33425	31972	34252	8537	8088	8651	4341	4265	4406
3BL N656I	17046	17223	17668	1659	1572	1657	1573	1552	1501
		(GAC)12		(AAC)12		(TAC)12
Average	3AL WT	18304.7		1261		1113
	3AL I715N	23852		2846.67		1708.33
	3BL WT	33216.3		8425.33		4337.33
	3BL N656I	17312.3		1629.33		1542
		(GAC)12
SD	3AL WT	855.825		51.1175		12
	3AL I715N	942.644		152.395		33.2616
	3BL WT	1154.23		297.648		70.5715
	3BL N656I	320.478		49.6622		37.027
These data are used for both Fig. 4e and Fig. S11.

## Sheet: 4i
	Relative activity on SatII substrate
	Exp 1	Exp 2	Average	SD
DNMT3B WT	1	1	1
G828S	0.532828	0.350616	0.441722	0.128843
G830L	0.485169	0.534169	0.509669	0.0346485
K834R	0.395772	0.28058	0.338176	0.0814526

## Sheet: 7a
		(CGA/mCGT)12			(CGT/mCGA)12
		replicate 1	replicate 2	replicate 3	replicate 1	replicate 2	replicate 3
	3BL WT	4522	4919	4999	2490	2525	2284
	K777A	12487	12125	11169	16860	17234	15757
	N779A	1540	1445	1725	2585	2942	2501
		(CGA/mCGT)12			(CGT/mCGA)12
Average	3BL WT	4813.33				2433
	K777A	11927				16617
	N779A	1570				2676
SD	3BL WT	255.453				130.219
	K777A	680.943				767.899
	N779A	142.39				234.16

[truncated: 13 more sheets: 7b, S3a, S3b, S4a, S4b, S6a, S6b, S6c, S12a, S13, S15a, S15b, S16c]
